# Supplementary material for: Application of a Sociotechnical Framework to Uncover Factors That Influence Effective User Engagement With Digital Mental Health Tools in Clinical Care Contexts: Scoping Review
Source: J Med Internet Res. 2025 Apr 28;27:e67820. doi: 10.2196/67820 (PMC12070020; doi:10.2196/67820)
Supplement: Multimedia Appendix 3 [file jmir_v27i1e67820_app3.xlsx]

## Sheet: EXPORT
Last Name of First Author	Year	Title	Journal	Reference	Country	Aim of Study	Study Design	Name of Tool (if known)	Type of Tool	Functions of Tool	Clinician Involvement in Tool	Details of Clinician Involvement	Population Description, if any	Age Range	Condition	Source of Recruitment	Duration of Participation	Qualitative?	Details of Qualitative Approach?	Quantitative?	Details of Quantitative Approach?	Hardware, Software Computing	Clinical Content	Human Computer Interface	People	Workflow and Communication	Internal Organizational Policies	External Rules, Regulations and Pressures	Other	Objective of Treatment	Delivery Model of Program	Outcomes observed, if any	Other Comments
Robinson	2006	Aftercare Intervention Through Text Messaging in the Treatment of Bulimia Nervosa”Feasibility Pilot	International Journal of Eating Disorders	Robinson, S., Perkins, S., Bauer, S., Hammond, N., Treasure, J., & Schmidt, U. (2006). Aftercare intervention through text messaging in the treatment of bulimia nervosa--feasibility pilot. The International journal of eating disorders, 39(8), 633–638. https://doi.org/10.1002/eat.20272	UK	"This pilot study was conducted to explore the feasibility, acceptability, and efficacy of a text messaging (short messaging serv-ice [SMS])-based intervention in the after-care of BN patients who had received out-patient psychotherapy"	Other: Feasibility pilot	Text-messaging based (SMS) intervention	SMS/Texting	Telehealth and telemedicine	Promotion	Referral to the Service	DSM-IV diagnosis of BN or Eating Disorder Not Otherwise Specified (EDNOS) and had completed treatment. EDNOS patients included people with bulimic disorders who had a body mass index (BMI) of>17.5 kg/m2.	Young Adult and Adult	Bulimia Nervosa	Ooutpatient or day patient treatment at the South London and Maudsley Eating Disorder services	6 months			X	-Participants rated their motivation to take part on a scale ranging from 0 (not motivated) to 4 (very motivated) -After the intervention, participants completed a questionnaire exploring their views of the program. Patients were asked to rate the quality			In this study, 53.3% (8/15) of patients viewed the lack of personal contact negatively, while the remainder (46.7%; 7/15) did not mind the lack of contact.
Bjerke	2008	"It Made Me Feel Connected": An Exploratory Study on the Use of Mobile SMS in Follow-Up Care for Substance Abusers	Journal of Addictions Nursing	Bjerke, T.N., Kummervold, P.E., Christiansen, E., & Hjortdahl, P. (2008). “It Made Me Feel Connected”—An Exploratory Study on the Use of Mobile SMS in Follow‐Up Care for Substance Abusers. Journal of Addictions Nursing, 19, 195–200.	Norway	Examine the experience of using SMS to provide social support with staff.	Qualitative Study	N/A	SMS	Telehealth - Messaging between Patient and Staff	Comprehensive	Patients and staff are instructed to interact via SMS and in telephone in the case of emergency	Patients and Staff	Adult	Substance Use; Psychiatric Diagnosis (General/Undifferentiated Mental Illness)	Inpatient Unit (Drug and Psychiatry Unit)	4 Months	X	Patients and Staff were recruited to participate in an pre- and post-implementation interview			> Use of SMS is easier than to use the telephone		> Restricted scope for rich, multi-faceted expression > Percieved presence of the clinician via the device	> Goal of using the tool to support treatment success	> Structured follow-up and alignment to daily life > > Expectations of staff of when to send and respond to a SMS message > Expectation of staff when to provide emergency support after talking to				At the end of the inpatient program, there is a 4-month transition program after discharge.	Use of SMS to augment the telephone check-ins for the transition-period post discharge
Nicholas	2010	The Ins and Outs of an Online Bipolar Education Program: A Study of Program Attrition	Journal of Medical Internet Research	Nicholas, J., Proudfoot, J., Parker, G., Gillis, I., Burckhardt, R., Manicavasagar, V., & Smith, M. (2010). The ins and outs of an online bipolar education program: a study of program attrition. Journal of medical Internet research, 12(5), e57. https://doi.org/10.2196/jmir.1450	Australia	"This paper explores the predictors of attrition and participant-reported reasons for nonadherence to an online psycho-education program for people newly diagnosed with a bipolar disorder."	Qualitative Study	Bipolar Education Program	Website	Computerized Intervention - Psychoeducation	Symptom-Focused	"Responses and mood charts were monitored by a team for suicidal ideation or extremes in mood. Participants reporting these states were advised to consult their health professional."	Patients in Community and Hospital	Adult	Bipolar Disorder	Variety of Medium - "Black Dog Institute Mood Disorders clinic, the Black Dog Institute website, community mental health organizations, general practitioners and psychiatrists, and the print media"	6 month	X	"those who met criteria for noncompletion were contacted at the 6-month follow-up point and invited to participate in a semistructured telephone interview about their impressions of the program and their reasons for discontinuation"	X	Completion of Number of Workbooks		> Content too simplistic - "The online bipolar psycho-education program itself was identified as a reason for discontinuation by a few of the participants who received that intervention. Most commonly, the information was regarded as too basic or simplistic, and those participants reported that they were already aware of a lot of the content before commencing the program"		>Demographics - "Significant predictors of attrition were male gender, young age, and recruitment via the Black Dog Institute clinic rather than the other recruitment avenues." > Clinical Condition - "Some Participants reported ceasing to utilize the program After they gained what they wanted from it or Once their mood had stabilized." However, some others had identified that " being in an acute …	> Delivery of support helped enhance adherence - " Adherence was significantly higher in the supported intervention compared with the unsupported intervention" > Integration into daily workflows - "Time-related factors such as being too busy or life being too hectic were also given as reasons for discontinuation. Such reasons included being busy at work, moving house after signing up for the prog…
Sheeran	2011	Feasibility and Impact of Telemonitor-Based Depression Care Management for Geriatric Homecare Patients	Telemed J E Health	Sheeran, T., Rabinowitz, T., Lotterman, J., Reilly, C. F., Brown, S., Donehower, P., Ellsworth, E., Amour, J. L., & Bruce, M. L. (2011). Feasibility and impact of telemonitor-based depression care management for geriatric homecare patients. Telemedicine journal and e-health : the official journal of the American Telemedicine Association, 17(8), 620–626.	United States	"Test the feasibility, acceptability, and preliminary clinical outcomes of a method to leverage existing home healthcare telemonitoring technology to deliver depression care management (DCM) to both Spanish- and English-speaking elderly homebound recipients of homecare services."	Non-randomised experimental study (feasibility study)	Telemonitoring system	Telemonitoring System	Telehealth and telemedicine	Comprehensive (Fully integrating e-mental health resources into care)	"Nurses will review tele-monitor items, interpret the data within the context of their training on depression care, their medical training, and their knowledge of the patients health status, and contact patients via telephone as needed to follow-up on care, educate and reassure patients, encourage pleasurable activities, and assess depression status using the PHQ-9."	Patients with homecare services, aged 65 and older, and potentially needing DCM. Patients were English or Spanish speaking"	Older Adult	Depression	Not specifically mentioned	Minimum of 3 weeks			X	Log data and surveys on acceptability and satisfaction	"We encountered few technical challenges, with only three (6.3%)of the participating patients experiencing difficulties: one patient had a monitor that repeatedly depleted batteries and a second patient had a monitor that was not compatible with a phone line."		Our findings also were consistent with several studies that have found successful results implementing telehealth-based depression care across a range of different modalities, such as live telephone, telephone-based interactive voice recording, and video-based de-pression care							"In homecare, telemonitor technology is typically used to augment and support skilled care by visiting nurses and other professionals (e.g., physical therapy). Generally, patients are referred to homecare from a hospital, rehabilitation center, or primary care for skilled care related to medical conditions (e.g., congestive heart failure [CHF], wound care). The patient is assigned a visiting nurs…
Gulec	2011	Internet-Based Maintenance Treatment for Patients With Eating Disorders	Professional Psychology: Research and Practice	Gulec, H., Moessner, M., Mezei, A., Kohls, E., Túry, F., & Bauer, S. (2011). Internet-based maintenance treatment for patients with eating disorders. Professional Psychology: Research and Practice, 42(6), 479.	Hungary	Internet-based intervention for maintenance support of patients with bulimia nervosa (BN) and related eating disorders not otherwise specified (EDNOS). The program comprises several online components for psycho education, self-help, peer support, and professional counseling	Other: Pilot study	EDINA- Internet-based Aftercare for Patients with Eating Disorders	Website; Chat Group/Community	Computerized interventions, resources, and applications; Peer support through social media and other technologies	Comprehensive (Fully integrating e-mental health resources into care)	Counselors use the forum to communicate with participants (e.g., posts on topics that came up in the chat sessions to stimulate further discussion) and online professional counseling. Also receive a reminder via text message on the day of the chat session.	Eligible participants were women aged16 years or older who completed inpatient or outpatient treatment for BN or related EDNOS in Hungary within the last 12 months and had Internet access at home.	Young Adult and Adult	Bulimia Nervosa and EDs not specified	Inpatient and outpatient treatment centers in Hungary and through online and paper advertisements in the community.	4 months	X	Open-ended questions on the satisfaciton -Examples of positive and critical comments: -"I really liked that I could talk about my problems and share something with those who have similar problems. It was good to know that I am not alone, I enjoyed the company of others and it was great to get support and tips from the other members." -"It was nice to listen to others experiences. Sometimes listen…		Usage Data (logged into the EDINA Website or utilized the monitoring and feedback component at least once). Satisfaction/participation surveys	"Participants evaluated the group chat sessions positively in these weekly evaluations. Hardly any technical problems were reported (2.43%, 2/82), and participants stated that the technical environment did not limit their ability to express their thoughts"			"The most frequent reasons for participation were expert advice, curiosity about receiving online help, and the ease of receiving support (e.g., no travel costs, possibility to ask questions whenever needed). Participants reported that it was especially helpful to be supported by other participants and the online counselor in addition to being proactive themselves about their health."	>" Participants reported that it was especially helpful to be supported by other participants and the online counselor in addition to being proactive themselves about their health." Expectations - Some of the participants felt the 4-month program duration was too short, and others felt the duration of the program was appropriate. A few participants said that it was too long.
Aguilera	2011	Text Messaging as an Adjunct to CBT in Low-Income Populations: A Usability and Feasibility Pilot Study	Prof Psychol Res Pr.	Aguilera, A., & Muñoz, R. F. (2011). Text Messaging as an Adjunct to CBT in Low-Income Populations: A Usability and Feasibility Pilot Study. Professional psychology, research and practice, 42(6), 472–478. https://doi.org/10.1037/a0025499	United States	To conduct thorough usability and feasibility testing to determine aspects of text messaging that are appealing and aspects that are less desirable	Non-randomised experimental study	N/A - Tool for homework completion in group CBT for depression.	SMS/Texting	Computerized interventions, resources, applications; Telehealth and telemedicine	Coaching (Actively supporting the patient to complete a e-mental health intervention and overcome barriers)	Participants were asked to rate each statement and provide further details where appropriate. However, it is not a direct communication to clinicians.	patients enrolled in group CBT in a primary care outpatient clinic at San Francisco General Hospital.	Adults	Depression	CBT in a primary care outpatient clinic	2 months	X	"patients completed a questionnaire asking for feedback regarding the adjunct in both qualitative and forced-choice formats."					"At one point, a message was sent giving participants the option of not receiving messages. No one requested removal; instead, participants requested that they not be removed and others responded to certain messages, such as reminders."	higher age was related to lower rates of SMS use before the study but was not related to eventual use of SMS as part of the study because some patients were taught to use it
Hopf	2012	Internet-Based Chat Support Groups for Parents in Family-Based Treatment for Adolescent Eating Disorders: A Pilot Study	Eur. Eat. Disorders	Binford Hopf, R. B., Le Grange, D., Moessner, M., & Bauer, S. (2013). Internet-based chat support groups for parents in family-based treatment for adolescent eating disorders: a pilot study. European eating disorders review : the journal of the Eating Disorders Association, 21(3), 215–223. https://doi.org/10.1002/erv.2196	United States	"Evaluate the technical feasibility and acceptability of a therapist-guided, Internet-based chat support group for parents involved in family-based treatment for adolescent eating disorder"	Qualitative Study	N/A	Website	Peer Support - Group Chat	Comprehensive (Fully integrating e-mental health resources into care)	The groups was were guided by a licensed clinical psychologist who was trained in FBT"	Parents of children with eating disorder	mean age of 44.9 (SD = 6.2, range = 38–56) years	Eating Disorder (children)	University of Chicago Eating Disorders Program	15 x 90 minute sessions	X	"In the After Chat Session Questionnaire and programme evalu ation, participants provided an evaluation of each chat session (After Chat Session Questionnaire) as an evaluation of the chat programme at the end of their participation (programme evaluation)"			"participants looked forward to chat sessions and cited accessibility and convenience including not having to manage the logistics of leaving the house to travel to the support group (e.g. not having to arrange for a babysitter) as particular advantages of the chat programme."		> "The technical environment did not limit the participants’ ability to express themselves. Promoted open and honest communication and self-disclosure, and the anonymity of the chat was cited as an advantage" > "the computer format was reported to be ‘a bit impersonal’ and did not facilitate getting to know the other participants very well. Additionally, a concern regarding the lack of face-to-fa…
Hilvert-Bruce	2012	Adherence as a determinant of effectiveness of internet cognitive behavioural therapy for anxiety and depressive disorders	Behaviour Research and Therapy	Hilvert-Bruce, Z., Rossouw, P. J., Wong, N., Sunderland, M., & Andrews, G. (2012). Adherence as a determinant of effectiveness of internet cognitive behavioural therapy for anxiety and depressive disorders. Behaviour research and therapy, 50(7-8), 463–468. https://doi.org/10.1016/j.brat.2012.04.001	Australia	"The present studies pose three questions: first, do course non-completers drop out because of lack of efficacy? Second, can changes in delivery (e.g. adding choice, reminders and financial cost) improve adherence? Last, does clinician contact improve adherence?"	Cohort study	N/A	Website - iCBT	Computerized interventions, resources, and applications	Promotion (Providing information about self-help resources)	"People gained access to CRUfADclinic online courses from prescriptions from general practitioners (GPs), psychologists, or other mental health professionals, for the Depression, Generalised Anxiety Disorder, Panic Disorder, Mixed Anxiety and Depression, or Social Phobia course"	16 years or older and living in Australia.	Young Adult and Adult	Depression, Generalised Anxiety Disorder, Panic Disorder, Mixed Anxiety and Depression, or Social Phobia	people gained access to CRUfAD clinic online courses from prescriptions from general practitioners (GPs), psychologists, or other mental health professionals, for the depression, Generalised anxiety disorder, Panic disorder, mixed anxiety and depression, or social Phobia course.	Not mentioned			X	Usage Log Data: number of lessons completed & Adherence rates to individual courses				> Number of changes were made- :offering some choice of course, offering patients choice as to when they would complete the next lesson, requiring an initial AUD$44 fee and routine enquiries about clinician contacts: - led to increased adherence > Changes in adherence not Trelated to differences in the demographic characteristics of the patients, as neither gender nor age > "contacted patients we…
Carter	2013	Suitability and acceptability of computerised cognitive behaviour therapy for anxiety disorders in secondary care	Aust N Z J Psychiatry	Carter, F. A., Bell, C. J., & Colhoun, H. C. (2013). Suitability and acceptability of computerised cognitive behaviour therapy for anxiety disorders in secondary care. The Australian and New Zealand journal of psychiatry, 47(2), 142–152. https://doi.org/10.1177/0004867412461384	New Zealand	"evaluate the suitability and acceptability of computerised cognitive behaviour therapy (CCBT)"	Randomised controlled trial	N/A	Website - CCBT	Computerized interventions, resources, and applications; Telehealth and telemedicine	Coaching (Actively supporting the patient to complete a e-mental health intervention and overcome barriers)	Phoned briefly every 2 weeks while they were receiving treatment to establishing rapport, asking them how they were, identifying any problems they were having participating in the trial, and encouraging on-going participation in the trial.	Participants were required to be aged between 18 and 65 years of age, to have access to a computer and the internet and have a current DSM-IV primary diagnosis (American Psychiatric Association, 1994) of GAD, panic disorder with or without agoraphobia or social phobia.	Adult	Generalised anxiety disorder, panic disorder or social phobia.	The Anxiety Disorders Unit	24 weeks			X	Treatment ratings at end assessment to look at overall treatment satisfaction, acceptability of computerised treatment approach, telephone support, reasons for not completing the treatment package		> Ratings for treatment credibility were made prior to receiving treatment, whereas all other treatment ratings were made at the end assessment. Overall, the mean treatment ratings were favourable on all of the treatment scales. No significant differences were found between the diagnostic groups on ratings of treatment credibility, treatment satisfaction, treatment acceptability or telephone supp…					>"For all three diagnostic groups, the highest rated reason for not completing treatment was ˜too busy. ˜Poor motivation was also rated highly. In the panic and social phobia groups, ˜difficulties with access to computer were rated highly, whereas the GAD group rated ˜too anxious and ˜all too much highly"
Ben-Zeev	2013	Development and Usability Testing of FOCUS: A Smartphone System for Self-Management of Schizophrenia	Psychiatr Rehabil J.	Ben-Zeev, D., Kaiser, S. M., Brenner, C. J., Begale, M., Duffecy, J., & Mohr, D. C. (2013). Development and usability testing of FOCUS: a smartphone system for self-management of schizophrenia. Psychiatric rehabilitation journal, 36(4), 289–296. https://doi.org/10.1037/prj0000019	United States	Development of a smartphone illness self-management system for people with schizophrenia.	Other: Usability testing	FOCUS	Mobile Apps	Computerized interventions, resources, and applications	Comprehensive	N/A	Individuals receiving care and practitioners at a large psychiatric rehabilitation agency in Chicago.	Adults	Schizophrenia/Schizoaffective disorders	Large psychiatric rehabilitation agency in Chicago	2-hour individual laboratory-based Usability testing	X	Observations during the Usability testing, as well as participant comments			All Participants commented that they saw value in the images and visual aids (first Usability test) > participant expressed concern about using an expensive-looking device in his neighborhood. Another was concerned the smartphone was “too light” and may fall out of his pocket and break. He stated that a belt clip attachment would be helpful.		>participants did not demonstrate or express any difficulties in operating the smartphone device and the adapted system; think-aloud comments were either neutral, positive, or focused on specific intervention >"Several participants had difficulty understanding abbreviations (e.g., “meds”) and longer words (e.g., “transition,” “environment”), text was too lengthy, the font was too small, and touch…
Danaher	2013	MomMoodBooster Web-Based Intervention for Postpartum Depression: Feasibility Trial Results	Journal of Medical Internet Research	Danaher BG, Milgrom J, Seeley JR, et al. MomMoodBooster web-based intervention for postpartum depression: feasibility trial results. J Med Internet Res. 2013;15(11):e242. Published 2013 Nov 4. doi:10.2196/jmir.2876	United States	"Test feasibility, acceptability, and potential efficacy of an innovative and interactive guided Web-based intervention for postpartum depression, MomMoodBooster (MMB)"	Non-randomised experimental study	MomMoodBooster (MMB)	Website	Computerized interventions, resources, and applications	Coaching (Actively supporting the patient to complete a e-mental health intervention and overcome barriers)	"Received weekly phone calls from a personal coach(psychologist or graduate research assistant at the Australian site or a research assistant at the US site) who encouraged participants to use the program, to practice the recommended strategies, and to report their mood levels on a PHQ-9assessment."	Women with mild to moderately severe depression.	Adults	Postpartum depression	Participants (N=53) were recruited from two different research sites (n=27 from our US site in Iowa and n=26 from our Australia site in greater Melbourne). Prospective participants were identified via birth records, nurse/health professional referrals, online advertisements, and news stories to local university and hospital settings.	6 months			X	-Questionnaires (at 3 months and 6 months) via website and phone -Website metrics (tracked visit patterns) -Personal coach call metrics -System Usability Scale	Unobtrusive program use data indicated that mothers were engaged with the program: visit days (mean 15.2, SD 8.7);number of visits (mean 20.1, SD 12.2); total duration of visits in hours (mean 5.1, SD 1.3); and number of sessions viewed out of six (mean 5.6, SD 1.3). A total of 96% (51/53) of participants kept track of their daily mood ratings at least once(mean 38.1 days tracked, SD 25.6) and 92…			>Clinical Condition- Program use duration was not significantly associated with the PHQ-9 scores trajectories
Ainsworth	2013	A Comparison of Two Delivery Modalities of a MobilePhone-Based Assessment for Serious Mental Illness:NativeSmartphone Application vs Text-Messaging Only Implementations	Journal of Medical Internet Research	Ainsworth J, Palmier-Claus JE, Machin M, et al. A comparison of two delivery modalities of a mobile phone-based assessment for serious mental illness: native smartphone application vs text-messaging only implementations. J Med Internet Res. 2013;15(4):e60. Published 2013 Apr 5. doi:10.2196/jmir.2328	UK	Compare two different delivery modalities of the same diagnostic assessment for individuals with non-affective psychosis (a native smartphone application vs. SMS text-only implementation)	Cohort study - randomized repeated measures crossover design	ClinTouch	Mobile Apps	Computerized interventions, resources, applications	Coaching (Actively supporting the patient to complete a e-mental health intervention and overcome barriers)	"Researcher telephoned once or twice during the week in order to encourage compliance, answer questions, and to ascertain any problems with the software."	24 community-based patients meeting or having met the criteriafor a Diagnostic and Statistical Manual (Fourth Edition)diagnosis of schizophrenia (n=22) or schizoaffective disorder(n=2) as made by the clinical service	Adults	schizophrenia or schizoaffective	See above	6 days each	X	"Quantitative feedback was gathered on the first device. This procedure was then repeated with the alternate device."					"67% (n=16) ofindividuals preferred the native smartphone application, 13%(n=3) of people preferred SMS text-only implementation, and 21% (n=5) of people had no preference"
Wilhelmsen	2013	Motivation to persist with internet-based cognitive behavioural treatment using blended care: a qualitative study	BMC Psychiatry	Wilhelmsen M, Lillevoll K, Risør MB, et al. Motivation to persist with internet-based cognitive behavioural treatment using blended care: a qualitative study. BMC Psychiatry. 2013;13:296. Published 2013 Nov 7. doi:10.1186/1471-244X-13-296	Norway	"Explored the motivation to persist as experienced by a group of patients who sought help in primary care and used blended care supported by short face-to-face consultations."	Qualitative Study	MoodGYM (ICBT programme)	Website	Computerized interventions, resources, applications	Symptom Focused (Extending or enhancing discrete face-to-face therapy around specific symptoms)	The consultations were of a supportive nature with focus on three area (a) symptom monitoring, (b)discussion of the topic of the last module in MoodGYM,and (c) introducing the next module and discussing pa-tient motivation."	Randomised controlled trial (RCT) for group of patients seeking help from their GP for mild to moderate symptoms of depression	Adults	Depression	All patients in the intervention group of the RCT were of-fered a debriefing session with their therapist when theyended blended care.	NA	X	"Phenomenological hermeneutics - With a phenomenological approach lived experience is explored; how life is lived whenit is taken for granted, while it contains essences of mean-ing...semi-structured interviews"			"Competence and autonomy Learning while working on a laptop demanded very fewpractical adjustments from our participants, and computerskills were not an issue. The participants did not expressany technical challenges of logging on or problems withmanoeuvring within the ICBT programme.12: Yes, it went quite well. I generally spend a fairamount of time using computers anyway.13: For me it was not a…	"Recognition and self-identification - A positive feeling of not being alone was also experiencedwhen participants were able to identify with and to relateto the content of the ICBT programme.14: I found some recognisable bits there...that made itpossible in a way, to connect with him or her in the variousexamples used. And I thought: Goodness, this is about me,right? Thats what I do!10: Because …		Gaining control of one's life - "Many of our participants had struggled with symptoms ofdepression for many years. They were aware of their prob-lems, but had been unable to do anything about them.When they actively took initiative or accepted treatment itwas experienced as motivating. Indeed, some participantsfelt they had gained more control of their life by takingaction:3: But I think primaril…	>Participants reported different experiences when the issue of time was raised, both due to long modules and competing priorities. Indeed, some modules were identi-fied as especially time-consuming. Almost all patientsexpressed problems in finding time to complete the ICBTmodules.8: It was quite an effort, particularly in the beginning,when I spent a lot of time on each module.7: It was difficult…
Wilhelmsen	2014	Norwegian General Practitioners Perspectives on Implementation of a Guided Web-Based Cognitive Behavioral Therapy for Depression: A Qualitative Study	Journal of Medical Internet Research	Wilhelmsen M, Høifødt RS, Kolstrup N, et al. Norwegian general practitioners' perspectives on implementation of a guided web-based cognitive behavioral therapy for depression: a qualitative study. J Med Internet Res. 2014;16(9):e208. Published 2014 Sep 10. doi:10.2196/jmir.3556	Norway	"Explore aspects perceived by GPs to affect the implementation of guided ICBT in daily practice"	Qualitative Study	MoodGYM (ICBT Intervention)	Website; Self-Directed Assessment (Screening Tools)	Computerized interventions, resources, and applications	Coaching (Actively supporting the patient to complete a e-mental health intervention and overcome barriers)	"GPs were asked to include guided ICBT in their regular care of patients with symptoms of depression by providing brief, face-to-face follow-up consultations between modules. (1) to recommend MoodGYM to patients with symptoms of depression and subsequently (2) to provide module follow-ups comprising brief and structured face-to-face consultations between the online modules"	Not listed	N/A	Depression	>The study originally included GPs who had enrolled voluntarily in the guided ICBT course. >In the process of recruiting, we had the opportunity to include two additional GPs who had attended a 3-hour presentation of this treatment model	N/A	X	Interviews with GPs on factors of user engagement (listed in S&S factors below)						>"viewing MoodGYM as a structured agenda to empower patients as active agents to contribute to their own health and recovery. œYou give the responsibility to the patient, the responsibility to become better. You place the responsibility."	>lack of time in the consultation was also a recurrent constraint. The structure of a typical day comprised a tight appointment schedule, no time for preparation between patients, and 20-minuteconsultations. GPs commented that this made it difficult to talk about MoodGYM		>"Convenience was mentioned as a positive aspect of recommending MoodGYM because it is free and available, which means it can fit easily into depressed patients lives."	"the GPs valued that MoodGYM added a structured agenda to treatment in two ways. First, GPs described MoodGYMs educational content enthusiastically because it is systematic and based on CBT and therefore added a theoretical basis to the treatment. Second, GPs had confidence in the developers and felt more skillful when able to recommend an evidence-based Web intervention, which implied they felt …
Morrison	2014	An implementation pilot of the MindBalance web-based intervention for depression in three IAPT services	The Cognitive Behavioural Therapist	Morrison C, Walker G, Ruggeri K, Hacker Hughes J. An implementation pilot of the MindBalance web-based intervention for depression in three IAPT services. The Cognitive Behaviour Therapist. 2014;7:e15. doi:10.1017/S1754470X14000221	UK	Explored: (1) Who chooses to use MindBalance? (2) Is MindBalance effective for these clients? (3) How do clients use MindBalance? We use this data to reflect more generally on implementation of a web-based intervention into IAPT services.	Implementation pilot	MindBalance	Website	Computerized interventions, resources, and applications	Symptom Focused (Extending or enhancing discrete face-to-face therapy around specific symptoms)	"Trained psychological wellbeing practitioner (PWP) were encourage to spend about 10 min reviewing a participant, giving them encouragement and if necessary pointing them towards specific parts of the intervention. They also responded to participants questions. PWPs were discouraged from offering therapy online.."	Low grade depression and deemed feasible for care in primary care settings	Adults	Depression	"Participants were initially identified as suitable to receive a low-intensity intervention for depression or low mood through triage of a patients self-assessment form by team leaders, all of whom were qualified CBT therapists."	3-7 months	X	Interviews with participants	X	"We first calculate adherence as the most common measure of usage. Mirroring how adherence is calculated in a face-to-face intervention, we define this as participant usage before each review produced by the PWP. We also calculated adherence as participation in the final review, reflecting the flexible nature of web-based interventions"			Human support played an important, but different, role for Each person.	>Patient acceptance of web-based interventions has been raised as a potential barrier to implementation (Waller & Gilbody,2009), prompting us to consider who chose to use MindBalance in our pilot. Of those offered MindBalance, 59% chose to use it. >"Comparing those who accepted, declined, or completed MindBalance, our data do not show any trends in terms of age, gender, PHQ-9, or ethnicity"	>"Each of these patterns matched the motivation of use – for Janet, a step-by-step approach to help her get better and for Robert, a sanctuary to calm the mind. Engagement came in this case from the creation of a personalized path through the intervention that matched the participant's motivation of use. "		-More than half of those offered MindBalance chose to try it (n=17/29). Of those who declined, more than half (n=7/12) wanted to be seen face-to-face as a preferred mode of interaction or for a perceived sense of motivation. The remainder did not want, or			"Specifically, we did not want to make any modifications to current service practices to accommodate the study that would not be a feasible permanent change. An important implication of this decision was to conceive of a web-based intervention as an additional offering that provided choice to service users rather than as a replacement of any existing service. A key component of the research then …
Kok	2014	Mobile Cognitive Therapy: Adherence and acceptability of an online intervention in remitted recurrently depressed patients	Internet Interventions	Kok G, Bockting C, Burger H, Smit F, Riper H. Mobile Cognitive Therapy: Adherence and acceptability of an online intervention in remitted recurrently depressed patients. Internet Interventions. 2014;1(2):65-73.	Netherlands	"Evaluate the use of Mobile CT:1) the user characteristics of participants in relation to adherence,2) therapist support uptake, and 3) experienced difficulties based on some experiences of participants and therapists and evaluations filled in by participants after each module of Mobile CT."	Randomised controlled trial	Mobile CT (internet-based cognitive therapy and text message support)	SMS/Texting	Computerized interventions, resources, and applications; Telehealth and telemedicine	Coaching (Actively supporting the patient to complete a e-mental health intervention and overcome barriers)	"The main aim of overall support was to help participants with the exercises and work through the modules. Participants were assigned to a therapist and approached through e-mail by the researchers to schedule two telephone support sessions with this therapist. "	Participants were a) between 18 and 65 years of age, and b) in remission of recurrent MDD for at least two months	Adults	Depression	Participants were recruited via media, general practitioners and mental health services.	N/A - Focused on module completion			X	> "log data to extract the number of participants that finished each module" > amount of time spent with therapist	most Participants rated the modules one to Seven as useful and module eight as very useful. -a few Participants and one therapist voluntarily informed us about the experiences with the online intervention of mobile CT. according to these Participants, doing the intervention was helpful and easy to perform.		>"somewhat higher part of the dropouts, occurred after module three (n = 11) and module six (n = 12)." "The modules four, five and especially six were rated as difficult. This might explain the relatively high intervention dropout after module six "	> "higher degree of the participants that did not start with Mobile CT was unmarried" > "Participants that finished all eight modules had a somewhat higher score on baseline depressive symptoms" > Therapist Support - "In participants finishing at least one module, but not all eight, the total therapist support time per participant was around 14 min . In participants that finished all eight module…
Ben-Zeev	2014	Feasibility, acceptability, and preliminary efficacy of a smartphone intervention for schizophrenia	Schizophrenia Bulletin	Ben-Zeev D, Brenner CJ, Begale M, Duffecy J, Mohr DC, Mueser KT. Feasibility, acceptability, and preliminary efficacy of a smartphone intervention for schizophrenia. Schizophr Bull. 2014;40(6):1244-1253. doi:10.1093/schbul/sbu033	United States	Examine feasibility, acceptability, and preliminary efficacy of the FOCUS intervention for schizophrenia	Cohort study	FOCUS	Mobile Apps	Computerized interventions, resources, and applications; Telehealth and telemedicine	Coaching (Actively supporting the patient to complete a e-mental health intervention and overcome barriers)	"When the smartphone has wireless connectivity, the FOCUS application transmits the use data to a secure study server. The data is then displayed as a continuously updated report on a secure web-based dashboard that the research team or authorized clinicians can access at any time."	33 indi-iduals with schizophrenia or schizoaffective disorder were recruited from community-based treatment pro-grams in Chicago.	Adults	schizophrenia or schizoaffective	community-based treatment pro-grams in Chicago	NA			X	Usage Log Data				>Clinical Condition- "Baseline cognitive functioning (ie, BACS score), negative symptoms (PANSS-negative scale score), persecutory ideation (suspiciousness item from the PANSS), and reading level (WRAT-4 grade estimate) were not significantly associated with the percentage of days participants used FOCUS, or the number of times they used the system on those days"	A minority of participants reported some difficulties: approximately 12% found the intervention to be complicated, 18% thought they needed to learn more things before they could get started and found it awkward to use, and 6% thought they needed more technical sup-port. Overall, these results suggest that the majority of participants found the FOCUS intervention acceptable and usable
Furber	2014	A comparison between phone-based psychotherapy with and without text messaging support in between sessions for crisis patients	Journal of Medical Internet Research	Furber G, Jones GM, Healey D, Bidargaddi N. A comparison between phone-based psychotherapy with and without text messaging support in between sessions for crisis patients. J Med Internet Res. 2014;16(10):e219. Published 2014 Oct 8. doi:10.2196/jmir.3096	Australia	Explore the use of individually tailored between-session text messaging, or shortmessage service (SMS), as an adjunct to telephone-based psychotherapy for consumers who present to the Emergency Department(ED) in situational and/or emotional crises	Cohort study	IAPT@Flinders (Vendor: GoACT)	SMS/Texting	Computerized interventions, resources, and applications	Coaching (Actively supporting the patient to complete a e-mental health intervention and overcome barriers)	>"Text messages were sent one-way and their delivery wascoordinated by a Web-based program supplied by goACT PtyLtd that enabled therapists to schedule messages for individualconsumers, save message "templates"for use across differentconsumers, and to share between therapists. The content andschedule of messages was decided on a session-by-session basisand programmed into the system by the therap…	Two IAPT@Flinders therapists from a pool of four volunteeredto take part in the trial after it was described to them by theauthors (GF, GJ, NB). Over a 4-month period in 2013, thesetwo therapists offered all consumers presenting to the servicethe opportunity to receive individually tailored text messagesalongside their usual care. For a consumer to be offered the textmessaging, they needed to (1)…	Adult	Mild to moderate depression and /or anxiety	Clinic	4 months			X	- At intake to the service, all consumers provided their age,gender, employment status (employed, unemployed), education(high school complete: yes/no), relationship status (in arelationship: yes/no), prescribed psychotropic medication(yes/no), and whether they had a chronic health condition(yes/no).Attendance was measured by recording treatment length (indays), whether treatment was completed, th…				Therapist #2 was responsible for the bulk of the messages sent(87.7%, 378/431). On average, consumers were sent 9.6messages each, although there was wide variation. Over 90%(94.2%, 406/431) of messages were sent within 4 weeks of theconsumers commencing therapy, with over 60% (61.9%,267/431) sent in the first two weeks. Consistent with this,therapists reported that consumers tended to find the me…
Haug	2015	A pilot study on the feasibility and acceptability of a text message-based aftercare treatment programme among alcohol outpatients	Alcohol and Alcoholism	Haug S, Lucht MJ, John U, Meyer C, Schaub MP. A pilot study on the feasibility and acceptability of a text message-based aftercare treatment programme among alcohol outpatients. Alcohol Alcohol. 2015;50(2):188-194. doi:10.1093/alcalc/agu107	Switzerland	To test the feasibility, acceptability, and initial effectiveness of a text message-based aftercare treatment program among alcohol outpatients.	Randomised controlled trial	Text message-based aftercare treatment programme	SMS/Texting	Computerized interventions, resources, and applications; Telehealth and telemedicine	Coaching (Actively supporting the patient to complete a e-mental health intervention and overcome barriers)	"The counsellors performed proactive telephone calls for participants that were either not sticking to their drinking goal or in need of support."	"Participants were required to meet the following inclusion criteria: (1) alcohol use was the main reason for treatment, (2) outpatient alcohol treatment was completed or would be completed within the week following recruitment, (3) participants must own and regularly use a mobile phone"	N/A	Alcohol use disorder	>3 Swiss outpatient alcohol treatment centres in the cities of Zurich, Bern and Winterthur . (total of 46 counsellors from 3 treatment centres)	6 months	X	Participants in the intervention group participated in a follow-up interview assessing whether (1) they regularly received the text message monitoring questions, and if not, why not, (2) they regularly responded to the monitoring questions, and if not, why not, (3) they answered the monitoring questions honestly, (4) the supportive text message feedbacks were helpful, (5) they would participate i…	X	>All activity by the expert system was logged in an electronic file. Phone calls and attempts were documented by the counsellors on a brief standardized electronic protocol, which was sent with each call-for-help e-mail.	The hardware components of the interactive system included a personal computer with an Internet connection. This computer contained the expert system and a Global System for Mobile Communications (GSM) modem. Text messages were sent via the modem from the PC to the patients mobile phones. E-mails to notify the counsellors were sent from the expert system to the counsellors e-mail accounts.		>'The single participant that did not affirm regular responses to monitoring questions explained that he/she preferred to be called by the counsellor."						With regard to theory, the intervention was primarily based on behavioural self-control techniques (e.g., ˜goal setting and ˜self-monitoring) as well as social support.
Ingersoll	2015	Parent Engagement With a Telehealth-Based Parent-Mediated Intervention Program for Children With Autism Spectrum Disorders: Predictors of Program Use and Parent Outcomes	Journal of Medical Internet Research	Ingersoll B, Berger NI. Parent Engagement With a Telehealth-Based Parent-Mediated Intervention Program for Children With Autism Spectrum Disorders: Predictors of Program Use and Parent Outcomes [published correction appears in J Med Internet Res. 2015 Nov 04;17(11):e239. doi: 10.2196/jmir.5246] [published correction appears in J Med Internet Res. 2015 Nov 13;17(11):e257. doi: 10.2196/jmir.5329]. …	United States	"Engagement data from a pilot study comparing self-directed and therapist-assisted versions of a novel telehealth-based parent-mediated intervention for young children with autism spectrum disorders (ASD)"	Randomised controlled trial	ImPACT Online	Website	Telehealth and telemedicine	Coaching (Actively supporting the patient to complete a e-mental health intervention and overcome barriers)	"Parents received two 30-minute remote coaching sessions per week (24 total sessions) via Skype videoconferencing software by a trained therapist to assist them in learning the intervention"	N/A (Parents)	N/A	Autism Spectrum Disorder (ASD)	participating families were recruited from agencies serving children with ASD (eg, early intervention programs, diagnostic centers, parent support groups) and Online.	N/A - 12 lessons, each taking 80 mins			X	>Program engagement was calculated from the ImPACT Online websites electronic tracking of user behavior. >Several different metrics of program engagement were calculated, including (1) average number of logins to the site, (2) average duration of time	>Families without a personal computer, webcam, or high-speed Internet in the home were provided the required technology. >Two parents requested technology (2 needed a computer with webcam and 1 needed high-speed Internet) in order to be able to complete		>"Parents logged into the website an average of 46.85 times and spent an average of 964.70 minutes on the site over the intervention period. Eighty-five percent of parents (23/27) completed the program”a completion rate that is similar to the traditional"	>"Parents logins were significantly less likely in the early morning (5-8 a.m.: 4.45%) and overnight (11 p.m.-5 a.m.: 3.48%). It should be noted that almost half of all logins (45.19%) occurred between 5 p.m. and 8 a.m., which are times of day when traditional therapy is typically not available."	Therapist assistance positively influenced parent engagement with the program.			The therapist-assisted group rated the quality of the therapist relationship uniformly highly (mean 6.99, SD 0.06). There were no group differences on ratings of treatment acceptability(t25=1.79, P=.09) or website usability (t25=1.28, P=.21). There was a marginally significant group difference on parents rating of overall program satisfaction, with parents in the therapist-assisted group rating t…
Kauppi	2015	Mobile phone text message reminders: Measuring preferences of people with antipsychotic medication	Schizophrenia Research	Kauppi K, Kannisto KA, Hätönen H, et al. Mobile phone text message reminders: Measuring preferences of people with antipsychotic medication. Schizophr Res. 2015;168(1-2):514-522. doi:10.1016/j.schres.2015.07.044	Finland	Our major aim was to gain a deeper understanding of mediators for the relation-ship between participants' demographic characteristics and the messages selected by patients with antipsychotic medication.	Randomised controlled trial	Text message reminders	SMS/Texting	Telehealth and telemedicine	Promotion (Providing information about self-help resources)	"Selected participants who were close to being discharged from a psychiatric hospital (the discharge day had been agreed)"	Eligibility criteria included being 18“65 years of age and having continuing antipsychotic medication	Adults	Psychosis	"For our study, we selected participants who were close to being discharged from a psychiatric hospital (the discharge day had been agreed), who had a mobile phone, sufficient Finnish language skills and the ability and willingness to pro-vide informed consent"	N/A	X	Message selection and planning of the delivery of the messages	X	Selection of frequency and timing of messages		>Types of messages that were of interest - "medication messages 620 (562 participants), treatment appointment messages 605 (558 participants), and free time messages 887 (449 participants). The mean number of messages selected per month was 10 (SD 4.0, range 2–25)."		>Sociodemographics - "The number of monthly messages preferred by participants differed significantly between men and women interacted with age (p = 0.0031). The older the men, the fewer messages they selected. The older women, however, selected more messages." Also extended to the time and	>Timing - "All participants (n = 562) selected messages for the beginning of the week and for the middle of the week. However, more chose to receive messages at the beginning of the week (n = 571) compared to the middle of the week (n = 444). Most people did not want the weekend options (n = 428). Participants (n = 342) selected messages to be sent 1–6 times monthly"			>Types and delieyry evolved over time - "Altogether 33 (6%) patients wanted to make changes to the content, timing or amount of their text messages selected during the discharge process. " "Out of 562 participants, 23 (4 %) wanted to stop receiving text messages. Eight participants gave reasons for stopping the messages: two patients were annoyed by the messages, two thought that the messages wer…
Forchuk	2015	Client Perceptions of the Mental Health Engagement Network:A Secondary Analysis of an Intervention Using Smartphones andDesktop Devices for Individuals Experiencing Mood or PsychoticDisorders in Canada	JMIR Mental Health	Forchuk, C., Donelle, L., Ethridge, P., & Warner, L. (2015). Client Perceptions of the Mental Health Engagement Network: A Secondary Analysis of an Intervention Using Smartphones and Desktop Devices for Individuals Experiencing Mood or Psychotic Disorders in Canada. JMIR mental health, 2(1), e1. https://doi.org/10.2196/mental.3926	Canada	"(1) What is the level of comfort with technology within a sample of individualsexperiencing mood or psychotic disorders? (2) How easy to use and helpful are the MHEN technologies from the perspective ofindividuals experiencing a mental illness? (3) Are there differences in how helpful or useful individuals find the smartphonecompared to the LSR? (4) Are there specific functions of MHEN technolog…	Cohort Study	Lawson SMART Record (LSR)	Website	Telehealth and telemedicine	Case Management	"When tethered,EHRs and PHRs create an integrated record of client care thatcan be used by providers and clients to access information aboutconditions, medications, test results, and appointments, and tocommunicate electronically"	"clients were between the ages of 18 and 80, had been diagnosed with either a mood or psychotic disorder, and were able to read and understand English"	Adults and Older Adults	mood or psychotic disorder	400 community-based participants were recruited fromthe caseloads of 54 mental health care professionals in London,Ontario, and the surrounding area.	12-18 months	X	Qualitative data were obtained through focus groupsessions that occurred throughout the study, in addition toopen-ended questions answered during the surveyadministration. Maximum variation sampling was used toidentify potential participants for focus group					> Interoperabiltiy with existing tools: Individuals often felt thephone outperformed the record in reliability and helpfulnessand subsequently began using the applications native to thephone for reminders and alarms in place of the record's prompts	> Clinical Condition - decrease in use of the smart record over time due to animproved mental health status, or recovery. This could explainwhy individuals were finding the record less useful over time.For example, when asked at the 12-month post-interventionpoint whether they still used the LSR, one participant notedœIm not really using it right now. Im doing well right now andso I dont want to …	>Impact on Burden - "Um, I had some problems with the TELUS health space part because I would enter times for medication and instead of sending one email it would send me three or four"
ElAlaoui	2015	Predictors of Symptomatic Change andAdherence in Internet-Based CognitiveBehaviour Therapy for Social AnxietyDisorder in Routine Psychiatric Care	PLOS One	El Alaoui S, Ljótsson B, Hedman E, et al. Predictors of Symptomatic Change and Adherence in Internet-Based Cognitive Behaviour Therapy for Social Anxiety Disorder in Routine Psychiatric Care. PLoS One. 2015;10(4):e0124258. Published 2015 Apr 20. doi:10.1371/journal.pone.0124258	Sweden	"Identify individualcharacteristics and treatment program related factors that could help clinicians predict treat-ment outcomes and adherence for individuals with SAD"	Retrospective Study	NA - iCBT Platform	Website	Computerized interventions, resources, applications	Coaching (Actively supporting the patient to complete a e-mental health intervention and overcome barriers)	"The role of the therapists was to guide patients through each treatment module. This wasconducted through online written conversations within the secure treatment platform. This in-cluded not only providing feedback on homework assignments, but prompting patients whenthey were inactive or helping them with problem solving when experiencing difficulties. Thus,more therapist time tended to be allo…	"764 adult patients, all of which had a principal diagnosis of SADand had undergone treatment as part of routine outpatient psychiatric care at a specializedpublic ICBT clinic"	Adult	SAD	Specialized Public ICBT Clinic	10 weeks			X	Usage Log Data				> Family History- "three of the conditions in this domain were significantly associated with adherence; having a family history of social anxiety predicted a higher level of adherence, whereas having a family history of depression or minor depression predicted lower adherence" >Clinical Condition - "Also, those patients who had a family history of SAD-like symptoms evidenced a greater level of ad…
Lucock	2015	A mixed-method investigation of patient monitoring and enhanced feedback in routine practice: Barriers and facilitators	Psychotherapy Research	Lucock M, Halstead J, Leach C, et al. A mixed-method investigation of patient monitoring and enhanced feedback in routine practice: Barriers and facilitators. Psychother Res. 2015;25(6):633-646. doi:10.1080/10503307.2015.1051163	United Kingdom	Investigate the barriers and facilitators of an effective implementation of an outcome monitoring andfeedback system in a UK National Health Service psychological therapy service	Mixed Methods	N/A - an outcome monitoring and feedback system in a UK National Health Service psychological therapy service	Other: doesn't specify platform for feedback system	Big data; Computerized Intervention; Remote Monitoring	Case Management (After initial assessment, practitioner makes a recommendation or referral to a specific intervention or resource)	"In light of these additional components, we referred to this package as enhanced feedback. These components provided a focus for an evaluation of how therapists made use of this information. Therapists had access to outcome data throughout therapy but an enhanced feedback report was provided to therapists between the fourth and fifth sessions for each of their patients."	"Patients with more severe, complex, and enduring mental health problems, including personality difficulties and interpersonal problems at a large UK NHS Trust"	Adults	patients with more severe,complex, and enduring mental health problems,including personality difficulties and interpersonalproblems.	"The services were based in neighbouring metropolitan districts in West Yorkshire with both the smaller and larger services serving populations of about 200,000 people"	N/A - At least post session 4	X	>"Feedback System Questionnaire (FSQ) included items on therapists’ experiences of the system and its impact on their practice. It included questions on interference with routine practice, helpfulness of various aspects of the feedback to therapy (e.g., the traffic light system, graphs, feedback reports), extent of access to graphs, helpfulness to risk assessment, assessment and formulation, deve…	X	Quantitative Likert scale questions	Information technology (IT) - "IT problemsadversely affected access to the graphs ofthe patients's progress throughout therapy.The application containing the database andrelated graphs crashed on a number ofoccasions, which some therapists reportedwas a disincentive to routinely accessing the graphs."		"problems with the question-naires, such as formatting and wording, and diffi-culties reflecting on the benefits of the therapysession immediately after an emotionally difficultsession. However, there was general support for theidea of tracking progress using standardized ques-tionnaires. Patients attending the reference groupsall thought therapists should look at the responses tothe questionnair…	>Some therapists reported finding the system more helpful to therapyover time and there was a general view that the trafficlight system was helpful and easily understood.Some therapists who were concerned that lookingat the feedback reports would interfere with thetherapeutic process came to see it as another usefulchannel of communication. > "therapists tended to be less likely to explore the fe…	>"The extent to which therapists integrated themeasures and feedback into the therapy. Therewas a range of experiences regarding theextent to which the outcomes monitoringand feedback system were found to be helpfulto the therapeutic process. This view issupported by data presented inTable III,which shows the variability in ratings on the FSQ. Some therapists fully integrated thesystem into thera…	Availability of administrative support - "Thera-pists considered that the lack of administrat-ive support adversely affected questionnairecompletion, particularly in satellite clinicbases. This was also clear to the researchteam. Some therapists felt the resulting addi-tional responsibility of ensuring completedata-sets detracted or impinged on theirtherapeutic time with the client. Lack ofadmini…			"The new patient monitoring and enhanced feed-back system was set up so that all therapists wouldparticipate, including trainees and temporary staffemployed to deal with the waiting list in the largerservice. "	"Similar types of therapy were provided in eachservice and mainly comprised psychodynamic psy-chotherapies and CBT. Group therapies were alsoprovided within both services and focused on moodmanagement and self-management skills, incorporating mindfulness and CBT approaches. In somecases, patients received more than one type oftherapy (for example, individual followed by grouptherapy or vice vers…
Ramirez	2016	Automated Remote Monitoring of Depression: Acceptance Among Low-Income Patients in Diabetes Disease Management	JMIR Mental Health	Ramirez M, Wu S, Jin H, et al. Automated Remote Monitoring of Depression: Acceptance Among Low-Income Patients in Diabetes Disease Management. JMIR Ment Health. 2016;3(1):e6. Published 2016 Jan 25. doi:10.2196/mental.4823	United States	"Determine patient acceptance of automated telephonic assessment (ATA) calls over time, and to identify factors predicting long-term patient acceptance of ATA calls"	Randomised controlled trial	ATA system	Telephone	Telehealth and telemedicine	Comprehensive	"Data captured on the ATA calls were automatically assessed and the results sent to the DMR for clinician and staff review . Notifications, tasks, and alerts were triggered in response to specific issues identified from the ATA calls: patient requests for contact, high depression scores, nonadherence to antidepressant medications, or suicidal ideation."	18 or more years of age, had to have been diagnosed with bipolar disorder by a general practitioner or psychiatrist within the past 12 months	Adult	Bipolar disorder	Participants were recruited through the Black Dog Institute Mood Disorders clinic, the Black Dog Institute website, community mental health organizations, general practitioners and psychiatrists, and the print media.	12 months			X	> ATA Call Acceptance: patients's reported willingness to use ATA calls in the future as part of their depression care. The measurement was administered at 6, 12,and 18 months Call Completion Rates: "Rate of completed ATA calls for three periods:0-6 months, 7-12 months, and 0-12 months. An ATA call was defined as complete if it reached the patient and recorded answers to the depression assessment…	"The proportion of patients reporting that ATA calls were usually or always useful decreased from 65.1% (71/109) at 6 months to 54.1% (59/109) at 12 months. At the 18-month follow-up,51.0% (64/125) of patients agreed or strongly agreed that the ATA calls were useful. At 6 months, most patients 87% (95/109)perceived that ATA calls were usually or always nonintrusive. More patients perceived the ca…			Compared to the rest of DCAT TC, the two samples had a greater proportion of Hispanics/Latinos, reported a higher willingness to use ATA calls at 6 and 12 months, and had a higher ATA call completion rate. The sample for the second analysis also had lower blood sugar values, better diabetes self-care, and reported higher perceived ease of use and perceived non intrusiveness at 6 and 12 months com…	"Over time, however, patients acceptance and their positive perception of ATA call characteristics decreased”although call completion rates remained high and steady. One explanation may be that since ATA call results and prompts for follow-up were sent to DMP care teams during the first 6 months of the trial and to PCPs thereafter, timely follow-up by the latter might have been challenging due to…			"When we compared patients who reported a high versus a low willingness to use ATA calls at 18 months, we found six factors to be significantly associated with patients reported willingness to use ATA calls. Patients with a high willingness to use ATA calls at 18 months (1) had better diabetes self-care (P=.03) and(2) reported a higher willingness to use ATA calls while in the study (P=.04); they…
Owens	2016	Implementation of a text-messaging intervention for adolescents who self-harm (TeenTEXT): a feasibility study using normalisation process theory	Child Adolescent Psychiatry Mental Health	Owens C, Charles N. Implementation of a text-messaging intervention for adolescents who self-harm (TeenTEXT): a feasibility study using normalisation process theory. Child Adolesc Psychiatry Ment Health. 2016;10:14. Published 2016 Jun 28. doi:10.1186/s13034-016-0101-z	UK	"Can TeenTEXT be administered by CAMHS clinicians within the context of everyday clinical practice?"	Feasibility	TeenTEXT	Mobile Apps	Computerized interventions, resources, and applications	Comprehensive (Fully integrating e-mental health resources into care)	working with adolescent clients for All aspects of using the intervention	CAMHS clients aged 12“18 with self-harmed on two or more occasions and recognised it as a problematic behaviour	Young Adults	Self-harm	three different CAMHS teams in South West England	6 months	X	field notes at the three sites, conducted a focus group with one full CAMHS team comprising 14 members, and individual interviews with an seven clinicians and two service managers.							"In the context of very heavy caseloads, high stress levels and exhaustion, the effort involved in mastering a new technology and incorporating it into everyday practice was perceived to be too much by clinicians"	"Possibly the most significant barrier to implementation, particularly within a research context, was the need for buy-in at management levels and the time it took to obtain this. Individual clinicians had participated in the development of TeenTEXT at their own discretion. When it came to implementing the intervention, however, management approval was essential."
Wenze	2016	An Open Trial of a Smartphone-assisted, Adjunctive Intervention to Improve Treatment Adherence in Bipolar Disorder	Journal of Psychiatric Practice	Wenze SJ, Armey MF, Weinstock LM, Gaudiano BA, Miller IW. An Open Trial of a Smartphone-assisted, Adjunctive Intervention to Improve Treatment Adherence in Bipolar Disorder. J Psychiatr Pract. 2016;22(6):492-504. doi:10.1097/PRA.0000000000000196	United States	feasibility and acceptability of treatment adherence in BD (“My Treatment” [MyT])	Non-randomised experimental study	Ecological Momentary Intervention (EMI) - My Treatment (MyT)	Chat Group/Community; Self-Directed Assessment (Screening Tools)	Telehealth and telemedicine	Comprehensive (Fully integrating e-mental health resources into care)	having pre-therapy sessions with patients	18 to 65 years of age with iagnosis of bipolar I or II disorder or BD not otherwise specified	Adults	Bipolar Disorder	Eight participants were recruited at a private psychiatric hospital from inpatient (n=2), partial hospital (n=3), and outpatient (n=3) settings.	12 weeks	X	Feasibility and Acceptability- interviews -generally positive, but some suggestions for improvement were also noted		Feasibility and acceptability- using Credibility and Expectancy scale		-all participants reported that EMI sessions were useful in at least 1important way (eg, as a source of extra support, increasing insight, or improving adherence).		>During morning assessments, participants reported knowing what medications to take for that day, at what doses, and at what times 99% of the time (SD=10%), and what appointments they had, at what times 100% of the time. >Participants Personalization -Frustration with question anchors and Desire for more variation in questions and feedback	> "Desire for flexibility in timing"
Hollandare	2016	Therapist behaviours in internet-based cognitive behaviour therapy (ICBT) for depressive symptoms	Internet Interventions	Holländare F, Gustafsson SA, Berglind M, et al. Therapist behaviours in internet-based cognitive behaviour therapy (ICBT) for depressive symptoms. Internet Interv. 2015;3:1-7. Published 2015 Nov 19. doi:10.1016/j.invent.2015.11.002	Sweden	"Examine therapistmessages sent to patients during the course of ICBT for depressive symptoms"	RCT	CBT	Website	Computerized interventions, resources, applications	Coaching (Actively supporting the patient to complete a e-mental health intervention and overcome barriers)	"participants had a designated e-therapist. The therapist guidance waspersonalised; therapists were instructed to focus on giving constructivefeedback on homework and to prompt patients who became inactive.On the whole, instructions to the therapists were few and they wereencouraged to let the needs of each patient guide their clinical work."	42 participants ( with partiallyremitted major depression	MDD	NA	Not Reported	N/A	X	Document Analysis - Two of the authors (FG & MB) conducted the qualitative analyses byindependentlyreading thee-mails fromthe therapistsand assessingthewritten behaviour. The aim wasto identifyfunctional categories definedbythe perception of what the therapist wanted to achieve witha certainphrase, sentence or paragraph.				>"When we analysed the frequency of therapist behaviours during the first two weeks of treatment with the adherence we found significant correlations between the number of completed modules and the frequency of affirming (r = .38, p = .011), clarifying the framework (r = .38, p = .048), encouraging (r = .38, p < .001) and guiding (r = .38, p = .018)"			>"Affirming was associated with treatment adherence and a favourable outcome directly after treatment, and after two years, when measured as symptom reduction. Encouraging was associated with treatment adherence and a favourable outcome directly after treatment. Self-disclosure was very low in frequency, but it was nevertheless significantly correlated with adherence and a favourable outcome dire…
Hogdahl	2016	Personality predicts drop-out from therapist-guided internet-based cognitive behavioural therapy for eating disorders. Results from a randomized controlled trial	Internet Interventions	Högdahl, L., Levallius, J., Björck, C., Norring, C., & Birgegård, A. (2016). Personality predicts drop-out from therapist-guided internet-based cognitive behavioural therapy for eating disorders. Results from a randomized controlled trial. Internet interventions, 5, 44–50. https://doi.org/10.1016/j.invent.2016.07.002	Sweden	"Explore possible predictors for drop-out from ICBT within a randomized controlled trial (RCT)"	RCT	IB-ICBT and SalutBN	Website/Email	Computerized interventions, resources, applications	Coaching (Actively supporting the patient to complete a e-mental health intervention and overcome barriers)	BIBI: "Secure communication platform was used for e-mail communication and the therapistfollowed guidelines from the therapist manual" Salut: "Communication with the therapist was managed within the system"	Inclusion criteria required a diagnosis of DSM-IV BN, EDNOS ofbulimic type, or binge eating disorder with a history of inappropriatecompensatory behaviour within the past year, ageâ‰¥18 years, bodymass index (BMI) 17.5“34,fluen t Swedish, and access to the internet	Adults	Eating Disorder	carried out at the special-ized clinic Stockholm Centre for Eating Disorders within the Stockholmcounty council, Sweden	24 weeks			X	Clinical Data and Analytics Data				> Clinical Condition & Personality - "personality traits, ED-symptoms, psychiat-ric comorbidity, and demographic variables as possible predictors ofdrop-out in two types of ICBT for BN and similar EDs" > "lower scores in the personality traits Dutifulness and Assertiveness, and higher scores in Self-affirmation predicted drop-out" > Therapist Support - "Drop-out was also found to be predicted by …
Espinosa	2016	Acceptability Study of "Ascenso": An Online Program for Monitoring and Supporting Patients with Depression in Chile	Telemedicine and eHealth	Espinosa HD, Carrasco Á, Moessner M, et al. Acceptability Study of "Ascenso": An Online Program for Monitoring and Supporting Patients with Depression in Chile. Telemed J E Health. 2016;22(7):577-583. doi:10.1089/tmj.2015.0124	Chile	Evaluate the capabilities and acceptability of the Chilean version of the program, whichis called Apoyo, Seguimiento y Cuidado de Enfermedades apartir de Sistemas Operativos(ASCENSO)	Cohort study	ASCENSO	Website	Computerized interventions, resources, applications; Telehealth and telemedicine	Coaching (Actively supporting the patient to complete a e-mental health intervention and overcome barriers)	Clinician provided support via the contact feature within the platform	Thirty-five patients who had received care for depression	Adults	depression	outpt clinic	Not Reported	X	Acceptability and satisfaction questionnaire, and semi-structured interviews were conducted in a subgroup to evaluate user experience			Some participants experienced technical problems whencompleting the questionnaires and using the Web site:The page is not very friendly for a regular user, its been reallydifficult for me to access it. Ive had problems responding to thequestionnaires. (P3)I got the emails but I was never able to see them well. The pagedidnt work well for me. (P7	>"The users considered it negative that themonitoring questions remained the same over time, whichmade feedback predictable and generated the notion that thesystem was impersonal:" Participants recommendations- "The patients recommendeddiversifying the questions included in the monitoring module,detecting recurrent difficulties (specific items) in the responsesto further personalize the feedback,…		>Clinical Condition - "Some mentioned their own lack of use of the program asone of its limitations:I havent made the most of the program. (P4)I should have checked out more of the services, but I wasfeeling fine. (P6)"
Nitsch	2016	A Guided Online and Mobile Self-Help Program for Individuals With Eating Disorders: An Iterative Engagement and Usability Study	Journal of Medical Internet Research	Nitsch M, Dimopoulos CN, Flaschberger E, et al. A Guided Online and Mobile Self-Help Program for Individuals With Eating Disorders: An Iterative Engagement and Usability Study. J Med Internet Res. 2016;18(1):e7. Published 2016 Jan 11. doi:10.2196/jmir.4972	United States	"Explore engagement and corresponding usability issues of the Healthy Body Image Program - a guided online intervention for individuals with body image concerns or eating disorders. The secondary aim was to demonstrate the value of usability research in order to investigate engagement."	Mixed Methods	The Healthy Body Image Program (HBI)	Website	Computerized interventions, resources, applications	Coaching (Actively supporting the patient to complete a e-mental health intervention and overcome barriers)	"SB-ED includes personal one-on-one in-app and phone-based coaching and is accessible via a mobile app and Web-based program. The user can connect with a personal coachthrough an introductory phone call and unlimited in-appmessaging."	Women aged 18-25 years with an interest in improving body image and reducing disordered eating behaviors.	18-25 yaears old	body image concerns or disordered eating symptoms...excluding full-syndrome anorexia nervosa	Web-based and printadvertisements (eg, flyers, email listserve announcements) and on campus	8 weeks	X	Think-Aloud Task and Semistructured Interview			>"Anonymity and privacy were other factors that were highlighted positively and mentioned as relevant for program completion."	>Content - "In terms of specificcontent, participants had concerns about the questions on theassessment. Some participants criticized them for being toolong or for being unclear regarding reference points ordefinitions." >"However, some participants noted that there was too much text on the assessment results. Second, unfavorablewording seemed to be the issue with the exercise "Dear Thighs" which…	>Usability - A few negative comments were made concerning select technicalissues, for example, symptom self-report scales with values thatwere not clear enough or selection buttons that did not function.There was also some confusion about certain functions, suchas how to revisit content, check past entries, or contact the coachin the first round of testing. The critical issue about how tocontact …	"For engagement, intrinsic motivation and external motivators(eg, program features) were highly relevant. In terms of intrinsicmotivators, the severity of disease seemed important. Someparticipants raised doubts that the œprogram is not for peoplewith serious eating disorder issues, the œmatter needs to betreated more seriously, and that the program would need œtobe more interactive to tackle t…	> Role of Coach - "During the test, support in general, and more specifically, thesupport of the coach turned out to be major issues. Allparticipants liked the idea of having a coach and perceived thatthe coach would be there to advise, help, and motivate them.This impression was made without participantsengaging in anactive conversation with the coach (as this was not possible inthe prototype th…		"In addition to the program affordability, additional incentives were discussed, such as a gift card together withpersonal commitment would seal the deal and suggestions thatprogram use should be compensated with class credits."	>Support from Family or Peers - "Besides the importance of the coach, some participants alsohighlighted the value of community support. Some participantsmentioned interaction with other users who had already finishedthe program as being a great motivator, which may be integratedin the future"
Gammon	2017	Shifting Practices Toward Recovery-Oriented Care Through an E-Recovery Portal in Community Mental Health Care: A Mixed-Methods Exploratory Study	Journal of Medical Internet Research	Gammon, D., Strand, M., Eng, L. S., Børøsund, E., Varsi, C., & Ruland, C. (2017). Shifting Practices Toward Recovery-Oriented Care Through an E-Recovery Portal in Community Mental Health Care: A Mixed-Methods Exploratory Study. Journal of medical Internet research, 19(5), e145.	Norway	"Illustrate uses and experiences with the secure e-recovery portal "Reconnect" as an adjunct to ongoing community mental health care and explore its potential role in shifting practices toward recovery."	Mixed Methods; Participatory Research	ReConnect	Portal	Telehealth and telemedicine; Peer support through social media and other technologies; Computerized Intervention	Comprehensive	"Services users' interactions with providers through ReConnect took place by messaging, by providers remotely accessing and commenting on the content of service users' modules, or by sitting together and working with modules during consultations. ... Service users consented to using ReConnect exclusively for nonemergency purposes, and that ordinary channels had to be used for acute needs"	Adults from Primary and specialist levels of care and local service user organizations at two communities	Adult	Mental health diagnoses	Community Mental Health Care centres	3 months	X	Six focus group interviews were held, three with service users and three with providers, separately at each community after 3 months of usage. Questions were semistructured addressing current practices and expectations, experiences related to use, recovery processes, collaboration, and desired changes in the portal	X	Login and Uses per Module		>"Service users reported being helped in gaining an overview of their lives and becoming more conscientious of where they were headed and what kind of help they needed. "		> "The peer support activities in the forum and cafes can be viewed as promoting community involvement (citizenship) in and of itself."	> Time to use and become familiar with the platform. 6 months was too little time > Positive role that the e-recovery portal played as a service separate from traditional services was highly dependent on the role played by the service user consultant (LSE) who moderated the forum > inconveniences - "of having to log in with their private electronic ID (due to lack of integration with secure log-i…	> Time for clinicians to effectively use the system. "Fustration that providers told them how busy they were as excuse for why they had not worked with them."	> Need for political and administrative leadership to be committed to the infrastructure and personal recovery through the tool
Mohr	2017	IntelliCare: An Eclectic, Skills-Based App Suite for the Treatment of Depression and Anxiety	Journal of Medical Internet Research	Mohr, D. C., Tomasino, K. N., Lattie, E. G., Palac, H. L., Kwasny, M. J., Weingardt, K., Karr, C. J., Kaiser, S. M., Rossom, R. C., Bardsley, L. R., Caccamo, L., Stiles-Shields, C., & Schueller, S. M. (2017). IntelliCare: An Eclectic, Skills-Based App Suite for the Treatment of Depression and Anxiety. Journal of medical Internet research, 19(1), e10. https://doi.org/10.2196/jmir.6645	United States	Pilot a coach-assisted version of IntelliCare and evaluate its use and efficacy at reducing symptoms of depression and anxiety.	Pilot Study	Intellicare	Mobile Apps	Computerized interventions, resources, applications	Coaching	"The coaching protocol was based on aspects of the Efficiency Model of BIT Support and supportive accountability. Coaching was aimed primarily at encouraging participants to try the apps recommended to them through the Hub app."	Community and Hospital Patients	Adult	Depression; Anxiety	Variety - Social Media, Research Registries of Patients	N/A			X	App Use Session and Session Duration				> There were significant effects of age, gender, and antidepressant medication on total time spent using the apps. Older patients tended to use the apps for a longer time than younger patients (P=.003), as did women (P=.03) and participants using medications (P=.01).					"primarily at encouraging participants to try the apps recommended to them through the Hub app. Coaches also answered questions about how to use the tools found in the apps and the rationale behind the skills taught by the apps, encouraged application of skills in daily life, and provided some technical support as needed."
Chum	2017	Acceptability of the Fitbit in behavioural activation therapy for depression: a qualitative study	Evidence Based Mental Health	Chum, J., Kim, M. S., Zielinski, L., Bhatt, M., Chung, D., Yeung, S., Litke, K., McCabe, K., Whattam, J., Garrick, L., O'Neill, L., Goyert, S., Merrifield, C., Patel, Y., & Samaan, Z. (2017). Acceptability of the Fitbit in behavioural activation therapy for depression: a qualitative study. Evidence-based mental health, 20(4), 128–133. https://doi.org/10.1136/eb-2017-102763	Canada	"Understand patients' perceived benefit from the Fitbit and explore themes associated with patient experiences including benefit, patient factors and Fitbit usage"	Qualitative Study	Fitbit	Wearable	Wearable computing and monitoring	Comprehensive	"participants’ weekly activity data were then exported from the Fitbit website, and a personalised printout was gener ated including summaries of step count, stairs climbed and distance trav elled" Clinicians can review this data after	"included patients who were attending or referred for an assessment at the outpatient clinic, as well as patients who were referred by community family practices"	Adult	Depression	Outpatient and Community Practices	2 months	X	"The interviews aimed to explore patients’ experiences with their BA treatment and included a portion focused on their Fitbit use"			> Convenience and portability of the Wearable Tool - "participants found the Fitbit to be inconvenient. Many complained that the Fitbit was difficult to insert into its rubber clip, or that its small size caused it to be easily misplaced. "	> three of the Participants identified peer motivation as factors contributing to their increased physical activity.	> Immediate feedback - "Five participants incorporated the immediate feedback aspect of the Fitbit into their goals—that is, they made daily or weekly step goals and used Fitbits to track their progress"	> Percieved usefulness of the tool - "significant relationship between total Fitbit usage and perceived benefit of Fitbit. "
Hetrick	2017	Comprehensive Online Self-Monitoring to Support Clinicians Manage Risk of Suicide in Youth Depression A Pilot Study	Crisis-the Journal of Crisis Intervention and Suicide Prevention	Hetrick SE, Goodall J, Yuen HP, et al. Comprehensive Online Self-Monitoring to Support Clinicians Manage Risk of Suicide in Youth Depression. Crisis. 2017;38(3):147-157. doi:10.1027/0227-5910/a000422	Australia	Feasibility of improve monitoring; whether it is acceptable and useful for young people and their clinicians; and to determine whether a shorter tool could be implemented. "	Cohort Study	Not specified	Website	Telehealth/Telemonitoring	Symptom-Focused	"Alerted clinicians to a young person’s symptoms as well as to issues"	primary and tertiary care settings in Australia	Young Adults (18-25 years old)	Depression; Suicidal Ideation	Hospital and Clinics	N/A	X	Questionnaires about usefulness and acceptability.				> Allowed to reflect and be responsive to their care.- "Gives me a chance to reflect on the week without the per sonal/emotional worries” (client); “It allowed me to see the contributors to my mental state over time” (client). In creased facilitation of disclosure of symptoms also arose as a theme"	> Ease of Use - "It was easy to un derstand with clear and precise questions” (client); “The awesomeness is in its simplicity” (clinician)"		> Embed into clinical workflows - " Clients and clinicians both described how it helped them to focus the treatment session and saved time: “[It] helps to start discussion about risk right away in session, maximizing clinical time” (cli nician); > Impact on administative burden - “Also saved a bit of time during the session as my case worker didn’t have to ask the questions that the iPad already …				Monitor their treatment and provide insights for the clinician prior to their visit	"otal scores of each of the PHQ-9 and SIQ-JR measures were calculated and displayed on the iPad that indicated the level of severity of depression and level of severity of suicidal ideation (low, moderate, high) according to estab lished cut-off points. For those who completed the moni toring tool more than once, these scores were displayed on a graph. The scores and, for those completing more th…
Lauritsen	2017	Usability, Acceptability, and Adherence to an Electronic Self-Monitoring System in Patients With Major Depression Discharged From Inpatient Wards	Journal of Medical Internet Research	Lauritsen L, Andersen L, Olsson E, et al. Usability, Acceptability, and Adherence to an Electronic Self-Monitoring System in Patients With Major Depression Discharged From Inpatient Wards. J Med Internet Res. 2017;19(4):e123. Published 2017 Apr 21. doi:10.2196/jmir.6673	Denmark	"Usability, acceptability, adherence, and clinical outcome of a newly developed computer-based electronic self-assessment system (the Daybuilder system) in patients suffering from depression"	Single-arm observational study	Daybuilder	Website	Computerized interventions, resources, and applications	Promotion (Providing information about self-help resources)	Not specifically mentioned in article, but patients were recruited from an inpatient setting	major depression, age >18 years.	Adults	Major depression	patients suffering from unipolar major depression that were referred from Inpatient wards to an Intensive Outpatient Unit for Affective Disorders (IOA) service	4 weeks	X	Semi-qualitative questions	X	Adherence to data entry: Percentage of data entry days in relation to the planned four-week study period				-"Twenty-six percent of patients (9/34) would have liked more frequent phone calls or a combination of consultation and telephone contact, 12% (4/34) suggested being contacted when the Daybuilder registrations showed signs of deterioration or if data entry was missing, 9% (3/34) felt a need for a more flexible and individualized design that would depend on their mental state, and 18% (6/34) did n…			Considering the short study period, a dropout rate of 24%(11/45) in a four-week study period must be considered as large, and was mainly caused by worsening of depression, although the present study did not reveal the exact causes for terminating self-mo
Moitra	2017	Feasibility and Acceptability of Post-Hospitalization Ecological Momentary Assessment in Patients with Psychotic-Spectrum Disorders	Comprehensive Psychiatry	Moitra E, Gaudiano BA, Davis CH, Ben-Zeev D. Feasibility and acceptability of post-hospitalization ecological momentary assessment in patients with psychotic-spectrum disorders. Compr Psychiatry. 2017;74:204-213. doi:10.1016/j.comppsych.2017.01.018	United States	Feasibility and acceptability of using EMA to study adherence in the first month after discharge from a psychiatric hospitalization.	Pilot Study	MyExperience EMA Platform	SMS/Texting	Computerized interventions, resources, and applications	Promotion (Providing information about self-help resources)	Clinician involvement not specifically mentioned, however, recruitment occurred from in-patient settings	"(a) currently hospitalized (inpatient or partial psychiatric hospital); (b) DSM-5 criteria for a psychotic-spectrum disorder (i.e., schizophrenia, schizoaffective disorder, delusional disorder, schizophreniform disorder, psychosis NOS) or a mood disorder (major depression or bipolar disorder) with psychotic features based on diagnostic interview (Structured Clinical Interview for DSM-IV modified…	Adults	Psychotic-spectrum disorders	Recruitment occurred during patients' inpatient or partial hospitalization at a large psychiatric hospital in US	Four weeks	X	Acceptability- interviews	X	Acceptability- survey completion rates, ratings of usability (mobile device use and connectivity) and satisfaction	>Technical Issues - "they did not complete surveys because they did not understand the procedures and/or could not get the device to work properly"			>results also showed significant negative correlations between frequency of cannabis use and completion of random and end-of-day EMA samples, meaning that response rates decreased as reported cannabis use increased >Personalizaton and Expectation Setting - "the repetitive nature of the questions, and that sometimes surveys were missed because they came at inconvenient times. Some reported feeling…				"Although the overall acceptability of EMA in the current sample was high, participants only completed an average of about 30% of possible EMA surveys over the 1-month period. Although lower than what has been reported in higher functioning samples with psychotic-spectrum disorders (e.g., [16, 21]), this completion rate meets what has been defined as a minimal acceptable rate to ensure external v…
Reger	2017	Barriers and Facilitators to Mobile Application Use During PTSD Treatment: Clinician Adoption of PE Coach	Professional Psychology: Research and Practice	Reger, G. M., Browne, K. C., Campellone, T. R., Simons, C., Kuhn, E., Fortney, J. C., ... & Reisinger, H. S. (2017). Barriers and facilitators to mobile application use during PTSD treatment: Clinician adoption of PE coach. Professional Psychology: Research and Practice, 48(6), 510	United States	This paper summarizes findings from qualitative semi-structured interviews with 25 PE providers who reported using PE Coach with a total of 450 patients with PTSD.	Qualitative research	PE Coach	Mobile App	Computerized interventions, resources, and applications; Telehealth and telemedicine	Comprehensive (Fully integrating e-mental health resources into care)	"PTSD symptoms are monitored throughout treatment via self-report measures to monitor progress and help identify barriers to recovery"	Providers from a large urban VA health care facility on the west coast.	N/A	PTSD	Invited to participate via information emai	Not mentioned	X	Interviews through rapid ethnographic assessment: 1) How providers decided to use PE Coach; 2) Aspects and features of PE Coach appreciated by providers, and; 3) Provider perspectives on patient use of the app			providers reported that some patients felt that the existence of a treatment companion app provided credibility to the treatment -All providers described the convenience of recording sessions, and particularly imaginal exposures Within sessions, as key features they used with PE patients			"the homework review feature of the app provided objective information about what and when homework was completed by the patient. this feature was noted by some providers as reinforcing their use of the app by increasing patient accountability"	>Integration in care - "Some providers also noted that having the structure of each PE session embedded in the app facilitated treatment delivery" >Privacy - "Some providers noted that the storage of PE-related data on the patient’s phone increased privacy." >Education and training - "a lack of knowledge of all of the features of PE Coach. As noted, most providers had not received formal training…		"one theme that emerged during discussions of barriers to PE Coach use was technical challenges. use of PE Coach during the first PE session required patient installation and some providers noted the inability to download the app while in session due to poor mobile network connectivity at the clinic"
Gellatly	2017	Low intensity interventions for Obsessive-Compulsive Disorder (OCD): a qualitative study of mental health practitioner experiences	BMC Psychiatry	Gellatly J, Pedley R, Molloy C, Butler J, Lovell K, Bee P. Low intensity interventions for Obsessive-Compulsive Disorder (OCD): a qualitative study of mental health practitioner experiences. BMC Psychiatry. 2017;17(1):77. Published 2017 Feb 22. doi:10.1186/s12888-017-1238-x	UK	"This paper draws upon the experiences of psychological wellbeing practitioners (PWPs) who supported patients as part of a large multi-site randomised controlled trial conducted between 2011 and 2015."	Qualitative research	Computerized Cognitive Behavioural Therapy (cCBT)	Online Tool	Computerized interventions, resources, and applications	Coaching (Actively supporting the patient to complete a e-mental health intervention and overcome barriers)	>"Support for both interventions was provided by a Psychological Wellbeing Practitioner (PWP) over a 12-week period."	>"PWPs working in IAPT, primary care or secondary care mental health services in the 15 NHS Trusts"	N/A	Obsessive Compulsive Disorder (OCD) for patients from RCT	"Invitations were sent to PWPs who had delivered one or both of the trial interventions to at least one participant. This included PWPs working in IAPT, primary care or secondary care mental health services in the 15 NHS Trusts."	duration of interviews	X	qualitative descriptive design			>Technical Challenges hindered engagement and took more time to resolve	>"Maximising the availability of support available to people experiencing OCD symptoms was valued and the accessibility of low intensity Interventions as a first-line approach Within this model was regarded as a considerable advantage"		>"PWP acceptance of low intensity Interventions was driven by the opportunity to offer flexibility in one-to-one support delivery. weekly sessions were considered by some to be difficult to fit into patients lifestyles with some Considering more time between sessions would be beneficial, allowing patients more time to consolidate their learning and skill development and putting such skills into p…	>"PWPs indicated that providing a choice of approach and flexibility was important in order to meet individual needs. The ability to offer a choice of remote or face-to-face support was reported to be of considerable value"		>Integration into care - "Resistance from high intensity therapists working within more traditional psychological therapy delivery models was anticipated, with a general recognition that their abilities would be challenged. Identifying the commonality of resistance to change one PWP identified that for implementation to be successful the ˜bigotry(43)would need to be overcome by other [team] membe…
Fernandez-Alvarez	2017	Dropping out of a transdiagnostic online intervention: A qualitative analysis of client's experiences	Internet Interventions	Fernández-Álvarez J, Díaz-García A, González-Robles A, Baños R, García-Palacios A, Botella C. Dropping out of a transdiagnostic online intervention: A qualitative analysis of client's experiences. Internet Interv. 2017;10:29-38. Published 2017 Sep 22. doi:10.1016/j.invent.2017.09.001	Other: Spain	The aim of this study is to conduct a qualitative analysis of the subjective experience of a sample of patients who dropped out of a transdiagnostic IBT for emotional disorders	Qualitative research	Transversal (transdiagnostic IBT)	Online Tool	Computerized interventions, resources, and applications	Coaching (Actively supporting the patient to complete a e-mental health intervention and overcome barriers)	>"minimum contact/support from a therapist that consists in a weekly phone call lasting 5 to 10 min to each participant. These calls aim to resolve technical difficulties or doubts about the use of the protocol and to encourage the participants to continue"	Clients who dropped outof the IBT treatment	Adults	Emotional disorders	""The sample was selected by convenience and was obtained from two randomized controlled trials (RCT) that are currently being conducted	Not Reported	X	Semi-structured interview with open-ended questions, including: past experiences with psychotherapy, reasons given for dropout, expectations before receiving an online treatment, facilitation of online therapy, strategies and others			Specific elements of the online treatment (Typical): Aspects associated with the contents (e.g. techniques, exercises, or clinical vignettes) or the format (e.g. videos) of the treatment. In this regard, some clients felt that the contents of the therapy were very well organized, that the intervention was adequate, and that it also allowed them to make their own self-assessment >"Technical aspect…		"Participants referred to aspects of the online treatment that provide more adaptability, such as accessibility from anywhere and at any time. Some participants valued the fact that they did not need to follow a specific schedule, and also that this kind of therapy was much less time-consuming than other formats such as in-dividual face-to face treatments" >Support from Therpiast - "Low levels of…	>"Flexibility in the delivery approach (Typical) This domain contains aspects that may help to improve the treatment and features of the way it is delivered."	>Personalization - "Lack of individualization (General): This category included all the illustrative core ideas related to the therapy's inability to address the client's specific concerns, symptoms, problems, questions, or doubts. That is, a lack of tailored or personalized interventions. All the patients mentioned this category as a major shortcoming of this kind of ap-proach."
Watson	2017	Predictors of dropout in face-to-face and internet-based cognitive-behavioral therapy for bulimia nervosa in a randomized controlled trial	International Journal of Eating Disorders	Watson HJ, Levine MD, Zerwas SC, et al. Predictors of dropout in face-to-face and internet-based cognitive-behavioral therapy for bulimia nervosa in a randomized controlled trial. Int J Eat Disord. 2017;50(5):569-577. doi:10.1002/eat.22644	United States	Identify predictors and moderators of failure to engage(i.e., pretreatment attrition) and dropout in both Internet-based and traditional face-to-face cognitive-behavioral therapy(CBT)for bulimia nervosa. We also sought to determine if Internet-based treatment reduced failure to engage and dropout."	RCT	Internet-based CBT (CBT4BN)	Chat Group/Community	Telehealth and telemedicine	Symptom Focused (Extending or enhancing discrete face-to-face therapy around specific symptoms)	"Patients inCBT4BN met with the therapist and group members inan online chat group."	Participants have BN are involved in an RCT conducted at twosites, University of North Carolina at Chapel Hill (UNC)and Western Psychiatric Institute and Clinic of the Univer-sity of Pittsburgh Medical Center (UPMC).	Adults	Bulimia Nervosa	University of North Carolina at Chapel Hill (UNC)and Western Psychiatric Institute and Clinic of the Univer-sity of Pittsburgh Medical Center (UPMC)	10-16 sessions			X	"Assessments were administered at baselineprior to randomization, weekly during treatment, mid-treatment, post-treatment and at 3-, 6-, and 12-monthfollow-up. BN diagnosis was obtained using the Struc-tured Clinical Interview for DSM-IV Axis I Disorders(SCID).26Post-treatment and follow-up assessments wereconducted by trained therapists blind to treatmentcondition"				Predictors of Failure to Engage at first session: Having a greater number of chil-dren, a higher BMI and lower CSQ were associatedwith failure to engage Predictors to Drop out: "employment, number of children, and purging"
Saunders	2017	Experiences of remote mood and activity monitoring in bipolar disorder: A qualitative study	European Psychiatr	Saunders KE, Bilderbeck AC, Panchal P, Atkinson LZ, Geddes JR, Goodwin GM. Experiences of remote mood and activity monitoring in bipolar disorder: A qualitative study. Eur Psychiatry. 2017;41:115-121. doi:10.1016/j.eurpsy.2016.11.005	United Kingdom	"Explore the experiences of patients with BD who have engaged in remote mood and activity monitoring as part of the Automated Monitoring of Symptom Severity study (AMoSS), in order to understand the personal and clinical benefits to patients using these technologies, and to identify any potential barriers to use."	Qualitative Study	Remote Mood and Activity Monitoring as part of the Automated Monitoring of Symptom Severity study (AMoSS)	Mobile Apps	Computerized interventions, resources, applications; Wearable computing and monitoring	Symptom Focused (Extending or enhancing discrete face-to-face therapy around specific symptoms)	Remote monitoring is embedded as part of care delivery	Participants were 21 individuals who were members of the wider AMoSS sample of 50 BD participants.	Adults	bipolar disorder	"Recruitment into AMoSS was via outpatient secondary mental health services and advertising in the community. Exclusion criteria were minimal but included lack of capacity to consent and those who had been a psychiatric inpatient in the last month."	12 weeks	X	"Interviews and....Feedback forms also provided an opportunity for participants to give more detailed written feedback regarding how devices were used and worn during the study, whether there were unwanted factors influencing data collection, and any other details of their experience using each device."				> Semantics and mood monitoring - "Three participants raised concerns about the sensitivity of the daily Mood Zoom questions having noticed that their responses rarely changed." >Others (n = 6, 29%) raised semantic concerns stating that they would have preferred to have had greater explanation as to the meaning of the mood descriptors that were used."	>Support for interpretation - "A few (n = 3, 14%) expressed a desire to receive feedback or interpretation of their data.œJust putting the data out into the ether suddenly felt quite, haven't really, felt a bit alone with it all, is it actually, what are you getting out of it... Having some kind of reassurance about that or explanation I think would have been very very useful." >Tolerability and …	Expectation Setting - "Four participants spoke about the potential for monitoring to become preoccupying and thus unhelpful.œI was thinking with all this self-monitoring you can go insane, you can go completely over board. In addition to the alcohol monitoring I also started doing budget monitoring and this is how you can go nuts"	Integration into clinical care - "Eighteen participants (86%) thought that prospective mood and activity monitoring would be beneficial to enhance clinical decision making during routine clinical care, and make time spent with psychiatrists more efficient."			>Guidelines for Use - "A majority (n = 14, 66%) of participants spoke about the importance of context when monitoring mood. Concerns were raised that reactive mood changes might be misinterpreted as representing illness relapse."
Mackie	2017	A qualitative study of a blended therapy using problem solving therapy with a customised smartphone app in men who present to hospital with intentional self-harm	Evidence Based Mental Health	Mackie C, Dunn N, MacLean S, Testa V, Heisel M, Hatcher S. A qualitative study of a blended therapy using problem solving therapy with a customised smartphone app in men who present to hospital with intentional self-harm. Evid Based Ment Health. 2017;20(4):118-122. doi:10.1136/eb-2017-102764	Canada	"Describe the experience of receiving and delivering a blended therapy"	Qualitative Study	Addiction Comprehensive Health Enhancement Support System(ACHESS)	Mobile Apps	Computerized interventions, resources, applications; Peer support through social media and other technologies	Comprehensive (Fully integrating e-mental health resources into care)	Clinician Dashboard - "allowed for interaction with participants between sessions, allowed the clinician to monitor progress and displayed auto-mated alerts if participant survey responses suggested that they were experiencing higher levels of distress or suicidal ideas."	"men who presented to the emergency department with intentional self-harm in a major Canadian urban centre"	Adults	Self-harm	Emergency department clinical staff at The Ottawa Hospital (TOH)	N/A	X	"Semistructured qualitative interviews were completed up to 6months after the last face-to-face session... A written Participant Exit Questionnaire was completed at the last face-to-face session, which collected data on user satisfaction with the smartphone-assisted PST intervention. This questionnaire solicited quan-titative and qualitative data from participants on the usability and applica-bil…			>Technical Issues - "application was a result of tech-nical complaints. Especially common were descriptions of the interface as buggy or clunky, with one participant expressing a belief that the application didn't really work in the sense of basic technical function and another who wondered if the application was deliberately designed to malfunction as part of a deception-based study"		>Personalisation - Participants made numerous recommendations as to how the applica-tion could be improved and identified components of the application they found particularly useful. In particular, a desire for more personalised features was consistently expressed. (e.g., education, motivational messages) >Interoperability - "one respondent described his use of the calendar function:œWas more ju…	"frequent were reports of disidentification, a personal rejection of the application and/or expression of the belief that the app was not for me."	>Trust - one attributed this to a feeling that it was not appropriate for them and the remaining three to a belief that the application was not technically trustworthy. >Guidelines for Use - As can be seen in the quotation above, the theme of trust also appeared frequently in discussions of the BEACON button, particularly with regard to its trustworthiness during moments of crisis. >Customizaton …
Abel	2018	Dual Use of a Patient Portal and Clinical Video Telehealth by Veterans with Mental Health Diagnoses: Retrospective, Cross-Sectional Analysis	Journal of Medical Internet Research	Abel, E. A., Shimada, S. L., Wang, K., Ramsey, C., Skanderson, M., Erdos, J., Godleski, L., Houston, T. K., & Brandt, C. A. (2018). Dual Use of a Patient Portal and Clinical Video Telehealth by Veterans with Mental Health Diagnoses: Retrospective, Cross-Sectional Analysis. Journal of medical Internet research, 20(11), e11350. https://doi.org/10.2196/11350	United States	Describe early adoption and use of My HealtheVet (MHV) and Clinical Video Telehealth (CVT) among Veterans Health Administration (VHA) users with mental health diagnoses	Cross-Sectional Study	MyHealthVet Record & Clinical Visit Telehealth	Patient Portal	Telehealth/Telemonitoring - Patient Portal - View information, send messages, attend telehealht visits	Symptom-Focused	Patients can interact with the patient through the portal and attend virtual care visits where appropriate	Inpatients and Outpatients of the Veteran's Health Administration	Adult	Mental health diagnoses	All patients	2007-2012			X	"MHV data on registration, authentication, and feature use. The available data included flags for adoption such as MHV registration (ie, the process of creating a personal profile, log-in, and access account to gain access to MHV), authentication (ie, the verification of identity before granting access to personal health information), and MHV feature use, including secure messaging use (ie, ever …				> Demographics - "Larger proportion of women veterans, white patients, rural areas. Users of both included lower mean age and lower % of high economic need" > "Compared with veterans with other psychotic or schizophrenia or schizoaffective disorders, those with a diagnosis of depression, PTSD, anxiety, or bipolar disorder were higher users of both MHV and CVT." > "African American and Latino vete…					Consistent with principle of allowing access to care outside of visits, and access to their medical information
Quanbeck	2018	Implementing a Mobile Health System to Integrate the Treatment of Addiction Into Primary Care: A Hybrid Implementation-Effectiveness Study	Journal of Medical Internet Research	Quanbeck A, Gustafson DH, Marsch LA, et al. Implementing a Mobile Health System to Integrate the Treatment of Addiction Into Primary Care: A Hybrid Implementation-Effectiveness Study. J Med Internet Res. 2018;20(1):e37. Published 2018 Jan 30. doi:10.2196/jmir.8928	United States	"Effects of implementing an mHealth system for addiction in primary care on both patients and clinicians"	Cohort Study (Implementation Study)	Seva	Mobile Apps	Telehealth/Telemonitoring;	Symptom-Focused	"Seva provided a Web portal with a Clinician Report containing longitudinal information generated by patients’ self-reported data about their substance use and well-being (eg, sleep, depression)."	Substance Use Patients	Adult	Substance Use	Federally Qualified Health Centres - "pool of approximately 1100 FQHCs nationally, we selected an FQHC affiliated with the University of Wisconsin as a pilot site; a relatively small, rural, freestanding FQHC with integrated behavioral health services (including addiction treatment) as a second site; and an urban FQHC that largely serves a minority population as our third site."	12 months	X	Focus on implementation and operating costs	X	Adoption Analytics - "Adoption at both the patient and clinic level. For patients, we assessed weekly rates of Seva use. At clinic number of log-ins by clinicians per week to the website where Seva data were available and number of referrals to Seva."					>Interoperability- "Incorporating Seva data into the EHR at each clinic. The interoperability of EHRs is a widely recognized problem."	> Clinician accountability and responsibility of data entered - "At each clinic, clinicians worried about being responsible for data available from Seva"	>Costs - "National Institute of Health grant funding ended, and none of the 3 clinics made arrangements to pay for mobile phones and data plans afterwards. Offering Seva only to patients who can cover their own mobile phone costs could have been a condition of eligibility, but this choice would have shifted the cost to patients and restricted access for low-income patients"
Ben-Zeev	2018	Video-based mHealth interventions for people with schizophrenia: Bringing the “pocket therapist” to life	Psychiatry Rehabilitation Journal	Ben-Zeev, D., Brian, R. M., Aschbrenner, K. A., Jonathan, G., & Steingard, S. (2018). Video-based mobile health interventions for people with schizophrenia: Bringing the "pocket therapist" to life. Psychiatric rehabilitation journal, 41(1), 39–45.	United States	"To examine whether video-based mHealth interventions are feasible, acceptable, understandable, and engaging to people with schizophrenia"	Cohort Study	FOCUS-AV	Mobile Apps	Telehealth/Telemonitoring - Remote Assessments; Computerized interventions, resources, applications	Comprehensive	"clinicians or researchers can view updated summaries of participants' system use via secure online dashboard"	Patients	Adults	Schizophrenia; Schizoaffective Disorder	Community mental health agency in the Northeastern U.S	Not Reported	X	"participants' intervention modality preferences, and to further explore their experiences with the video interventions"	X	"Intervention usability, feasibility, acceptability and satisfaction, and their assessment of video vs. written content combined with static images"			> "Video was rated higher in most areas. On average, participants found videos to be more personal, engaging,and helpful in supporting their illness management."		>Location - "Approximately 78% stated that they would not feel comfortable playing videos in public places if others could hear the content" > Privacy - "22% had some concern about their privacy."
Fuhr	2018	The association between adherence and outcome in an Internet intervention for depression	Journal of Affective Disorders	Fuhr K, Schröder J, Berger T, et al. The association between adherence and outcome in an Internet intervention for depression. J Affect Disord. 2018;229:443-449. doi:10.1016/j.jad.2017.12.028	Germany	Determine if "patient characteristics are associated with adherence, and if adherence is associated with treatment outcome"	RCT	Deprexis	Website	Computerized interventions, resources, and applications	Coaching (Actively supporting the patient to complete a e-mental health intervention and overcome barriers)	guidance on Deprexis through email support (for intervention Group)	"People were included when they re-ported mild to moderate depressive symptoms, as defined by a score of5“14 on the Patient Health Questionnaire-9, were between the age of 18-65 years, had Internet access, and were fluent in German."	Adults	Depression	Not mentioned	12 weeks			X	>Usage intensity: number of sessions and usage duration				>"older age, being female, but also higher depressive symptoms, and higher confidence in the effectiveness of the intervention predicted number of sessions"	>"guidance was a better predictor of outcome than adherence"
Muroff	2018	Pilot trial of cognitive and behavioral treatment for hoarding disorder delivered via webcam: Feasibility and preliminary outcomes	Journal of Obsessive-Compulsive and Related Disorders	Muroff J, Steketee G. Pilot trial of cognitive and behavioral treatment for hoarding disorder delivered via webcam: Feasibility and preliminary outcomes. Journal of Obsessive-Compulsive and Related Disorders. 2018;18(Complete):18-24. doi:10.1016/j.jocrd.2018.05.002.	United States	"Feasibility and effectiveness of a home-based CBT delivered individually via webcam (CBT-W) technology"	Pilot Study	Individualized CBT for HD	Online System	Computerized interventions, resources, and applications; Telehealth and telemedicine	Comprehensive (Fully integrating e-mental health resources into care)	Sessions were delivered with clinician	Age 18 or older; primary diagnosis of hoarding disorder"	Adult	Hoarding Disorder	"clients with limited improvement after group CBT for HD and treatment seekers from a hoarding research project"	23-35 weeks			X	Percentage of scheduled sessions attended by clients	>Modality of Tool - "We observed that clients who used portable laptop computers fared better than the one client (#2) whose desktop computer could not be moved from room to room" >Technical Challenges- " Common minor problems included slow wireless internet connection causing delays in video and audio reception, screen freezes, and dropped video calls."			"It does appear that CBT delivered via webcam and the internet was acceptable to most clients who showed good engagement and adherence to treatment, strong therapeutic alliance, and few problems with technology."	>Privacy - " When clients lived with others, therapists and clients discussed the need for privacy and boundaries during treatment sessions (e.g., timing of sessions, working in a room with the door closed, use of earphones) to reduce the likelihood of others listening in and/or interruption. "
Stjerneklar	2018	Internet-based cognitive behavioral therapy for adolescents with anxiety disorders: A feasibility study	Internet Interventions	Stjerneklar S, Hougaard E, Nielsen AD, Gaardsvig MM, Thastum M. Internet-based cognitive behavioral therapy for adolescents with anxiety disorders: A feasibility study. Internet Interv. 2018;11:30-40. Published 2018 Jan 6. doi:10.1016/j.invent.2018.01.001	Other: Denmark	As preparation for a randomized controlled efficacy trial, this study aimed at evaluating the feasibility of a translated and adapted version of the ICBT program ˜Chilled Out for adolescents with anxiety disorders, developed at Macquarie University, Australia	Other: Feasibility study	Chilled out	Website	Computerized interventions, resources, and applications	Coaching (Actively supporting the patient to complete a e-mental health intervention and overcome barriers)	"Participants received weekly phone calls from a clinical psychologist - to ensuring the adolescents' understanding of the program elements, offering technical assistance, and encouraging participation"	Inclusion criteria were: age between 13 and 17 years with an anxiety disorder	Young Adult	Anxiety disorders	Announcement at the Clinic's website	12 weeks	X	User experience (interviews)	X	Satisfaction Questionnaires	>Technical Challenges - "Technical difficulties; four adolescents and one parent reported having experienced technical issues such as slow loading videos or problems logging in to the program;"			>Expectation Setting - Worth noticing, most participants highlighted the flexibility of the intervention as a major advantage. At first glance, this emphasizes the immediate suitability of ICBT for adolescents leading very busy lives, but several participants reported finding themselves distracted by competing situations at home, causing them to embark on other more immediately rewarding or less …
Campos	2018	The acceptability of an internet-based exposure treatment for flying phobia with and without therapist guidance: Patients' expectations, satisfaction, treatment preferences, and usability	Neuropsychiatric Disease and Treatment	Campos, D., Mira, A., Bretón-López, J., Castilla, D., Botella, C., Baños, R. M., & Quero, S. (2018). The acceptability of an Internet-based exposure treatment for flying phobia with and without therapist guidance: patients' expectations, satisfaction, treatment preferences, and usability. Neuropsychiatric disease and treatment, 14, 879–892. https://doi.org/10.2147/NDT.S153041	Spain	"Analyze the acceptability of an Internet-based treatment for FP (NO-FEAR Airlines) that includes exposure scenarios composed of images and real sounds. A secondary aim was to compare patients acceptance of two ways of delivering this treatment (with or without therapist guidance)"	Cohort Study	NO FEAR AIRLINES	Website	Computerized interventions, resources, applications	Coaching (Actively supporting the patient to complete a e-mental health intervention and overcome barriers)	"NO-FEAR Airlines with therapist guidance - in this case, participants self-applied the treatment over the Internet and received minimal therapist support consisting of a brief weekly phone call (maximum 5min) to assess and guide the participant's progress by providing feedback and reinforcement until she/he had finished the treatment. In addition, the therapist checked for any problems and remin…	Adults with flying phobia	Adults	Flying Phobia	Recruitment was carried out online using both professional websites (ie, LinkedIn) and non-professional social networks (ie, Facebook and twitter), as well as advertisements in newspapers and posters placed in local universities.	6 weeks	X	Iinterview included 10 questions: nine of them regarding usefulness of exposure scenarios, fixed pictures, sounds, psychoeducation, over-learning, and the opinion about receiving support or not				>Modality of the Delivery - "With regard to the comparison between components of exposure scenarios, the sounds of each scenario were considered significantly more useful than the fixed images (p,0.001), psychoeducation (p,0.01), and overlearning component (p,0.001; Table 3). Moreover, fixed images were considered significantly less useful than psychoeducation"		>Clinical Condition - "Dropout reasons were reported as follows: own ill-ness (N=1), partner illness (N=1), exposure scenarios did not evoke anxiety (N=1), lack of time (N=1), and unable to contact them (N=9)."	>Therapist Support - "Finally, with regard to the opinion about receiving support or not, participants who received the œweekly therapist guid-ance pointed out that they liked it (mean 4.56, SD 0.81) and considered it useful ... Partici-pants allocated to the completely self-applied condition said they would have liked to receive therapist support and rated it as helpful"
Lindgreen	2018	Patient Experiences Using a Self-Monitoring App in Eating Disorder Treatment: Qualitative Study	JMIR Mobile Healt	Lindgreen P, Lomborg K, Clausen L. Patient Experiences Using a Self-Monitoring App in Eating Disorder Treatment: Qualitative Study. JMIR Mhealth Uhealth. 2018;6(6):e10253. Published 2018 Jun 22. doi:10.2196/10253	Denmark	To explore patients' experiences with using Recovery Record as part of outpatient eating disorder treatment	Qualitative Study	Recovery Record	Mobile Apps	Computerized interventions, resources, applications	Symptom Focused (Extending or enhancing discrete face-to-face therapy around specific symptoms)	"If employed in a treatment program, RR allows for patient-clinician in-app linkage, enabling clinicians to monitor patients app data between treatment sessions and providingpatients with in-app notifications when their logs have been reviewed"	moderate to severe Eating Disorders in inpatient or outpatient programs	15 years or older	anorexia orbulimia nervosa.	Participants were recruited from a specialized 2-centered EDtreatment facility at Aarhus University Hospital	Up to 26 weeks	X	Interpretive Description - "participants were given printed screenshots of each RR feature and were asked to discuss and comment on the relevance of the features to their treatment."					>Reminders - "Nudging: Guidance or Nuisance? Two nudging features, meal reminders and affirmations, weresignificant to the patientsexperiences of RR (Table 5). Severalpatients found the meal reminder feature to be supportivebecause it provided a structure guiding them to eat and to log the number of meals recommended by clinicians. Other patientsexperienced meal reminders as nuisances occurring a…	>Routinization- "The contexts described by patients as significant to theirexperiences with RR were physical location (eg, in school),time of day and week (eg, nights and weekends), social setting(eg, with friends), and current treatment program (eg, grouptreatment). ... Usingthe social setting context as an example, some patients perceivedmeal reminders as supportive when alone but obstructive w…	The Patient-App Interaction Logging: To Log or Not to Log?Two aspects of the log questions posed by RR were importantto patient experiences, namely, their focus and preset format(Table 4). Some patients found it supportive to log because thepreset format made them confront the parts of their ED that theywould otherwise ignore... However, other patients found it unnecessary or even obstructiveto l…
Folker	2018	Implementing internet-delivered cognitive behavior therapy for commonmental health disorders: A comparative case study of implementationchallenges perceived by therapists and managers infive European internetservices	Internet Interventions	Folker AP, Mathiasen K, Lauridsen SM, Stenderup E, Dozeman E, Folker MP. Implementing internet-delivered cognitive behavior therapy for common mental health disorders: A comparative case study of implementation challenges perceived by therapists and managers in five European internet services. Internet Interv. 2018;11:60-70. Published 2018 Feb 6. doi:10.1016/j.invent.2018.02.001	Denmark	"Identify the main implementation challengesperceived by therapists and managers involved in the practical operation of iCBT services in routine care settings"	case Study	Mixed iCBT Services - Internetpsykiatrin, eMeistring, Internetpsykiatrien, eHealth@Mind, Beating the Blues	Website	Computerized interventions, resources, applications	Symptom Focused (Extending or enhancing discrete face-to-face therapy around specific symptoms)	Clinicians are involved in the delivery of the iCBT	Management and those providing the service	N/A	Mixed mental health diorders	Field Studies	Not Reported	X	Multiple data colletion methods: "Desk research on each iCBT ser-vice, a short online survey covering background information about theiCBT service, a semi-structured interview with the management of theservice, and a focus group interview with key staffinvolved in organizing or performing the clinical activities, as well as relevant researchers attached to each of the five services"						>Training for clinicians - "Training and super-vision of therapists. This was generally considered very important byinterviewees. It was a general experience that most of the programscould be relatively easily taught, e.g. in a two-hour training-session,and that they did not require specific technological skills on the part oftherapist. Both managers and therapists underscored that online com-mun…	>Matching to right services - "to influence the intake of pa-tients concerned the match between patients and programs. Severalmanagers explained that the services spend a lot of time and resourceson the admission process because patients are referred who do notmatch the service. A related aspect concerned the ability of the programs to properlymatch the patients. It was mentioned by therapists ac…	>Expectation Setting - "recognition ofiCBT from other health care professionals. All iCBT services reportedthat they had to deal with prejudices and negative attitudes regardingiCBT treatment of the referring health professionals and fellow CBTtherapists. The iCBT therapists reported that other therapists worriedabout the quality of the therapeutic relationship and the overall ther-apeutic qualit…	>Integration and Funding -"It was a mainfinding across interviewees that the integration ofiCBT service within the hosting mental health care organizations wasjudged to be necessary to complete the transition from project to per-manent (national) service. Integration was also perceived to be crucialto ensure a steady referral of patients from GPs and other mental healthprofessionals and to recrui…	service managers across thefive iCBT services described thedifficulties of managing this transition. In addition to the planningdecisions about development of programs, stable recruitment of pa-tients, providing attractive working conditions for therapists, andachieving sustainability in terms of operation effectiveness and cost-effectiveness of services the task of mobilizing executive managemen…
Terp	2018	A Smartphone App to Foster Power in the Everyday Management of Living With Schizophrenia: Qualitative Analysis of Young Adults' Perspectives	JMIR Mental Health	Terp M, Jørgensen R, Laursen BS, Mainz J, Bjørnes CD. A Smartphone App to Foster Power in the Everyday Management of Living With Schizophrenia: Qualitative Analysis of Young Adults' Perspectives. JMIR Ment Health. 2018;5(4):e10157. Published 2018 Oct 1. doi:10.2196/10157	Denmark	"This study aimed at exploring how young adults recently diagnosed with schizophrenia used and perceived a smartphone app (MindFrame) as a tool to foster power in the everyday management of living with their illness."	Qualitative Study	MindFrame	Mobile Apps	Computerized interventions, resources, applications	Symptom Focused (Extending or enhancing discrete face-to-face therapy around specific symptoms)	"The young adult and the health care provider(HCP) customize the assessment list together.¢The young adult enters data every day usingthe app. At this point,data are visible to the HCPs through the affili-ated website. ... The young adult and the HCP set up thresholdvalues together to survey the self-assessmentscores, for example, stress level higher than 2(pretty stressed) on more than 2 consecu…	"Patients in OPUS is a bio, psycho,and social course of intensive outpatient care in Denmark - available to young adults, aged 18 to 36 years, for the first 2years following diagnosis"	Young Adults (18-36 years old)	schizophrenia	All the young adults who had used MindFrame	Not Reported	X	"a semistructured thematic interview guide regarding personal power, knowledge power, and skills power was used"				>Impact of clinical condition - "All the participants described how cognitive difficulties challenged them when trying to remember how their health had been over time. In this respect, they stressed how MindFramehad empowered their memory to keep track of their state and progress"	>Impact on clinical condition - "Both participantsfelt that the notifications felt comforting and allowed them toact timely; however, occasionally it was stressful to be alertedabout allthe changes in their mental health state, as it left themwondering if their condition was worsening:Being notified of all the changes sometimes made me anxious."	>Clinical Condition - "Reasons given for self-initiated termination of MindFrame included boredom, lack of motivation and energy, fatigue, and problems quantifying their mental health."	>Integration into clinical care - "Ultimately, this contextualized dialogue enabled the HCPs tobe more responsive to the needs of the participants, whichempowered them to receive the help they needed when theyneeded it >Privacy and Expectation Setting - "They stressed how they were worriedthat their HCPs could survey their mental health state on aday-to-day basis or keep them under surveillancein…
Kurki	2018	Nurses' experiences of the use of an Internet-based support system for adolescents with depressive disorders	Informatics for Health and Social Care	Kurki M, Anttila M, Koivunen M, Marttunen M, Välimäki M. Nurses' experiences of the use of an Internet-based support system for adolescents with depressive disorders. Inform Health Soc Care. 2018;43(3):234-247. doi:10.1080/17538157.2016.1269110	Finland	"Describe nurses experiences of the use of an Internet-based support system for adolescents with depressive disorders."	Qualitative research	Depis.net	Website	Computerized interventions, resources, applications	Coaching (Actively supporting the patient to complete a e-mental health intervention and overcome barriers)	"The support system included both tutor’s and nurse’s regular and need-based support. "	"adolescents aged 13“17 years suffering from various psychiatric disorders recieving care from secondary/tertiarylevel care.	Young adults (13-17 years old)	Mixed	Four outpatient clinics of two university central hospitals at the Departmentof Adolescent Psychiatry in southern Finland."	Not Reported	X	"A semi-structured interview with open-ended questions was used to arrive at a description of the intention to use and actual use of the Internet-based support system for adolescents with depression from the nurses’ point of view."						>Clinical Condition - "The participants thought that an adolescent mental status might be a barrier to working with thesupport system. If an adolescent has severe mental disorders, such as psychotic disorders or suicidalideation, the nurses thought that the support system was not suitable."	Unintegrated to careThe participants were concerned that the Internet-based support system would not integrate with thecare of the adolescent. This could happen if the adolescent feels that he or she does not have a chance toshare when using the support system alone at home and he or she would not discuss about it with aprofessional in the care meetings. In our participantsopinions, the lack of s…	>"Resistance to change on the part of the staff - The staff may have, in general, resisted changes and this may appear as prejudices against a newintervention, such as the Internet-based support system. This could be a barrier to successfulimplementation" >Resources - "The participants thought that a lack of appropriate resources could be a barrier to a successful implementation of the support sy…				"To ensure that the system was well implemented into health care services (34), the nurses participated infour training sessions with the following topics: 1) information on technology-based system implementa-tion, 2) patient education, 3) existing variety of international Internet-based support systems, and 4)development process of the Internet-based support system for adolescents with depressiv…
Bauer	2018	Acceptability of mHealth augmentation of Collaborative Care: A mixed methods pilot study	General Hospital Psychiatry	Bauer AM, Iles-Shih M, Ghomi RH, et al. Acceptability of mHealth augmentation of Collaborative Care: A mixed methods pilot study. Gen Hosp Psychiatry. 2018;51:22-29. doi:10.1016/j.genhosppsych.2017.11.010	United States	"To assess the feasibility and acceptability of a mobile health platform supporting Collaborative Care"	Cohort study	N/A - A mobile health platform was furnished by Ginger.io and includeda smartphone app (available for iPhone or Android devices) for patientsand a web-based provider dashboard.	Mobile Apps	Computerized interventions, resources, applications; Telehealth and telemedicine	Coaching (Actively supporting the patient to complete a e-mental health intervention and overcome barriers)	"The provider dashboard offered several views,which included a list of all patients using the app and an individua lpatient view with all data submitted via the app and a graphing featureto visualize responses to measures over time. The platformflaggedparticipants who were persistently symptomatic based on patient self-report"	"English-speaking adults receiving treatment for a depres-sive or anxiety disorder from one care manager employed by the Uni-versity of Washington clinic were eligible for the study."	Adults	dementia, substance dependence, bipolar disorder, or a psychotic disorder	Collaborative Care program	8-12 weeks total	X	"A semi-structured interview with the care manager was conducted following completion of patient data collection. Interviews assessed participants’ general experiences using the mobile system, their perceptions of its contribution to their care, and satisfaction with specific features of the system"			>Privacy, confidentiality, and security - "Patients felt the data they submitted was not entirely secure(Table 4). However, they did not believe that the information reportedin the app was too personal and therefore the potential for a databreach was not a major concern."	>Personalization - "Patients wanted to customize the app to meet their individual needs,for example, by adjusting the timing of prompts, the types of symptomsthey were reporting on, or the frequency or content of health tips. .. Participants desired a more in-dividualized app experience that included directly visualizing their owndata, having tailored interventions based on their current states, …	>Expectation Setting - "The care manager readily saw the value the mobile platform offeredto her and the patients she cared for. In contrast, patients expressedvarying levels of understanding of the app's purpose."	>Expectation Setting - "Despite variable understanding of the app, patients believe thatusing the app to monitor symptoms caused them to become moremindful of their symptoms (Table 4). This increased awareness of moodallowed them to be more proactive in their coping, although thisawareness was received by some with ambivalence"	>Support from clinician - "Patients' increased awareness of their mental health would not havebeen sufficient to sustain use for some patients in the absence of caremanager involvement (Table 4). Many patients felt that the care man-ager's response to the data they submitted enhanced their care, al-though a few noted that the data was not well-integrated into their care."	>Administrative Burden - "For the care manager, the benefits of the mobile platform werebalanced against its burdensomeness. Potential burdens included timeand the cognitive demands offiltering patient-reported data to identifythe information she needed. ... The care manager found some efficiencies in having access topatient-reported data paired with clinically-useful alerts which allowedher to m…
Mohr	2019	Comparison of the Effects of Coaching and Receipt of App Recommendations on Depression, Anxiety, and Engagement in the IntelliCare Platform: Factorial Randomized Controlled Trial	Journal of Medical Internet Research	Mohr DC, Schueller SM, Tomasino KN, et al. Comparison of the Effects of Coaching and Receipt of App Recommendations on Depression, Anxiety, and Engagement in the IntelliCare Platform: Factorial Randomized Controlled Trial. J Med Internet Res. 2019;21(8):e13609. doi:10.2196/13609	United States	"Examine effects of 2 methods to maintain engagement with the Intellicare Platform"	Randomized Controlled Trial	Intellicare	Mobile Apps	Computerized interventions, resources, applications	Coaching (Actively supporting the patient to complete a e-mental health intervention and overcome barriers)	"As per Intellicare Coaching manual, guide clinicians to ask questions to help patients use the platform"	Community and Hospital Patients	Adult	Depression; Anxiety	Variety - Social Media, Research Registries of Patients	Not Reported			X	Examined time to last use				>Presence of guided for last use - "no significant difference in coached versus self-guided treatment (log-rank P=.94), and the difference between recommendation versus no recommendation did not reach significance" >Presence of guided on app sessions "There was a significant effect for recommendations, with those receiving app recommendations having a median of 232 (IQR 126-356) app sessions vers…
Achtyes	2019	Off-hours use of a smartphone intervention to extend support for individuals with schizophrenia spectrum disorders recently discharged from a psychiatric hospital	Schizophrenia Research	Achtyes ED, Ben-Zeev D, Luo Z, et al. Off-hours use of a smartphone intervention to extend support for individuals with schizophrenia spectrum disorders recently discharged from a psychiatric hospital. Schizophr Res. 2019;206:200-208. doi:10.1016/j.schres.2018.11.026	United States	To determine whether patients will use technology-based interventions in mental health to enhance or supplement face-to-face contacts with clinicians, and whether this will be helpful to patients with schizophrenia	large, prospective, ten-site, longitudinal study (secondary analysis)	FOCUS	Mobile Apps	Computerized interventions, resources, applications	Comprehensive	Utilized to enhance or supplement plant face-to-face contacts with clinicians	"patients with chronic schizophrenia spectrum disorders within 60 days of discharge from a psychiatric hospital following an acute relapse of illness" ... "Part of the Health Technology Program (HTP) provided patients with an individualized relapse prevention plan developed with a mental health technology coach (MHTC)"	Adults (18-60 years old)	Chronic schizophrenia spectrum disorder (schizophrenia, schizoaffective disorder or psychotic disorder, not otherwise specified)	ten community treatment clinics in the US	6 month			X	"Each time a participant accessed FOCUS, the date and time-stamped login was recorded within the tool and subsequently coded as occurring either: 1) during ‘normal clinic hours’, or 2) ‘off-hours.’"				>Demographic charactersitics - found significantly higher rates of use of the different FOCUS modules among females compared to males, patients with higher levels of education compared to those without a high school diploma and patients 35 and older compared to those younger than 35" >"High users were "char acterized as being older, female and more highly educated than those"
Hussey	2019	The utility and impact of the addiction comprehensive health enhancement support system (ACHESS) on substance abuse treatment adherence among youth in an intensive outpatient program	Psychiatry Research	Hussey, D., & Flynn, K. C. (2019). The utility and impact of the addiction comprehensive health enhancement support system (ACHESS) on substance abuse treatment adherence among youth in an intensive outpatient program. Psychiatry research, 281, 112580. https://doi.org/10.1016/j.psychres.2019.112580	United States	"Pilot study to collect quantitative data on ACHESS’ impact on positive SUD treatment outcomes for youth in an IOP setting, as well as qualitative data on providers’ perspectives of ACHESS implementation and use"	Qualitative Study	ACHESS	Mobile Apps	Computerized interventions, resources, applications; Telehealth and telemedicine; Peer support through social media and other technologies	Case Management (After initial assessment, practitioner makes a recommendation or referral to a specific intervention or resource)	ACHESS is utilized with patients as outlined in the qualtiative interview questions	"Female and male youth under 21 years of age with a substance use dis-order who were receiving care in the center's IOP treatment setting"	Youth (<21)	Substance Use Disorder	Youth Intake Process	Not Reported	X	"How has the use of the ACHESS app changed your existing IOP treatment model of care? How would you describe the utility of ACHESS? What aspects of the app contributed to its effectiveness in treatment? What were the greatest challenges to clients and staff using ACHESS? What feedback did you get from clients about ACHESS?"						>Ease of use - "The Beacon's prominentlocation across the lower third of mobile app's dashboard makes iteasily accessible in an emergency, yetœthe Beacon is always there,described one participant, and it is always accidentally pressed. Additionally, participants expressed frustration by their inability toeasily see the name of the counselor on-call" >Overall user experience. "The final area in wh…	>Expectation Setting - "You spend time telling [clients] they aren't being surveilled [by the app] and then you request they compete [an assessment survey]. The youth hate surveys.” One participant followed-up arguing, “[Clients] say it is tedious and unnecessary. Clients don't take the surveys.” Another obstacle that seems to limit clients’ completion of surveys is that, “They don't want daily s…
Ybarra	2019	Developing Texting for Relapse Prevention: A Scalable mHealth Program for People with Schizophrenia and Schizoaffective Disorder	Journal of Nervous and Mental Disease	Ybarra, M. L., Rodriguez, K., Madison, H., Mojtabai, R., & Cullen, B. A. (2019). Developing Texting for Relapse Prevention: A Scalable mHealth Program for People With Schizophrenia and Schizoaffective Disorder. The Journal of nervous and mental disease, 207(10), 854–862. https://doi.org/10.1097/NMD.0000000000001037	United States	"Describe the lessons learned from this user-centered approach to developing the relapse prevention program."	Design	Texting for Relapse Prevention (T4RP)	Texting	SMS/Texting	Symptom Focused	"If the number of symptoms present in a week met a threshold prespecified by the provider and the patient, the provider would receive an automated alert via email or text message to reach out to the patient to determine their status and collaboratively decide on the most appropriate intervention"	Individuals with a chart diagnosis of schizophrenia or schizoaffective disorder	Adults	Schizophrenia and/or other Psychotic Disorders	Two community mental health outpatient clinics: 1) Healthcare forthe Homeless (HCH); 2) Johns Hopkins Community Psychiatry Program (JHCPP).	N/A	X	Focus Groups and Content Advisory Team			>Modality delivery - Some were concerned about confidentiality, particularly whether messages would disclose information about their illnessto others, as well as what was said in their therapy sessions.... Providers thought that it may be difficult to keep patients engaged enough to answer the messages, particularly over an extended pe-riod. Relatedly, providers were concerned that 2 to 3 message…	>Feedback - "Patient Feedback About Individual MessagesIn reviewing each of the messages, the majority of the patientfeedback was positive. In all cases, people indicated that most of thesuggestions were relevant and helpful, that the language was deemedacceptable, and that the reading level was appropriate.... That said, some worried that some messages were corny and underestimated how hard it m…	>Integration into workflows - "Providers also talked about thebenefit of having a daily monitoring system that would give the pro-viders an idea of how the patient was doing more often than theirweekly or biweekly appointments, particularly because it was not un-common for patients to miss their appointments. Some thought that itwould be useful to have the symptom report sent to them automaticall…		>Expectation Setting - "Most patients said that they would be willing to receive 2 to 4messages a day from the program and recommended that they be spreadthroughout the day." ... "There was also concern that some patients might stop attendingtheir clinic appointments because they would feel like they were talkingto their provider daily through the program. ... They also raised the possibilitythat…
Kemmeren	2019	Unraveling the Black Box: Exploring Usage Patterns of a Blended Treatment for Depression in a Multicenter Study	JMIR Mental Health	Kemmeren LL, van Schaik A, Smit JH, et al. Unraveling the Black Box: Exploring Usage Patterns of a Blended Treatment for Depression in a Multicenter Study. JMIR Ment Health. 2019;6(7):e12707. Published 2019 Jul 25. doi:10.2196/12707	Netherlands	"Gain insight into the usage of the different components of a blended cognitive behavioraltherapy (bCBT) for depression and reflect on actual engagement as compared with intended application, compare bCBT usagebetween primary and specialized care, and explore different usage patterns"	RCT	Moodbuster	Mobile Apps	Computerized interventions, resources, applications	Coaching (Actively supporting the patient to complete a e-mental health intervention and overcome barriers)	"Through the therapist Webportal, therapists were able to track their patientsprogress andhomework exercises on the website, as well as their moodregistrations from the mobile phone app. The monitoringof mood symptoms was presented in an interactive graph that was viewable for both patients and therapists on the website"	Germany andPoland recruited patients in primary care (general practices and primary care centers) and France and the Netherlands recruited in specialized mental health care settings (outpatient clinics)	Adults	depression	Primary care and specialized mental health settings across 4 countries	Not Reported			X	Usage log data					>Support from Clinician - "The number of contact weeks with a therapist in primary care was significantly lowerthan that in specialized care (on average 9.5 weeks and 16.2weeks). As intended, inprimary care settings also, significantly fewer FTF sessions were provided than in specialized care (5.4 vs 7.5 FTF sessions). Also, more time, onaverage, was spent on the Moodbuster website in primary car…					"The blended treatment was provided across different Europeancountries, with a diversity in settings and health careinfrastructures. A generic bCBT protocol was set up, permitting treatment to be tailored to the local sites and situations but at the same time, preventing too much heterogeneity betweenblended treatments"
Rodda	2019	The therapist experience of internet delivered CBT for problem gambling: Service integration considerations	Internet Interventions	Rodda SN, Merkouris S, Lavis T, et al. The therapist experience of internet delivered CBT for problem gambling: Service integration considerations. Internet Interv. 2019;18:100264. Published 2019 Aug 22. doi:10.1016/j.invent.2019.100264	Australia	To explore the experiences and perceptions of therapists supporting guided online cognitive“behavioural therapy.	Qualitative Study	GAMBLINGLESS	Website	Computerized interventions, resources, applications	Coaching (Actively supporting the patient to complete a e-mental health intervention and overcome barriers)	"Therapists had access to the overall participant progression through the module and completion of progress scores (measuring gambling spend, treatment goals and ability to resist urges)."	Support for people with gambling issue	Adults	problem gambling	Regional and metropolitan services	Not Reported	X	Semi Structured Interviews with service providers - focused on questions "(1) the acceptability of the program (e.g., How easy was the information in the program to understand? How likely are you to recommend the program to a participant or other clinician?); (2) views on being a guide (e.g., What did you like most about being a GamblingLess guide? What did you like the least about being a Gambli…			In terms of how information was accessed, there was a strong pre-ferenceforasimpleandeasymeansofaccess.Therapistsrequestedthatmore than one click was too many. They requested one system thatcollated all participant and counsellor activity. In the current study,therapists used four systems for interacting with participants: (a) theprogram itself; (b) the website hosting participant activity; (c) e…		>Expectation Setting - "two therapists noted that it appeared overly long andcontained a great deal of content that may be overwhelming for some participants. Five therapists commented that the modules were overly reliant on text-based content, which was perceived to be a possible barrier to some participants."	>Support from clinician - "There was a view that the program may have better engagement if supported by a face-to-face therapist. This was in terms of the participant and therapist having already met (or talked on the phone). One therapist stated that they thought people might take the program more seriously if a professional was involved face-to-face. Another therapist stated there may be better…	>Throughout care journey - "There was a view that it could be offered to people in the early stages of help seeking (as well as those with low- and moderate-risk gambling severity) as a means of engaging them in later treatment. Therapists also suggested that it could be offered post-treatment, especially for those who had a substantial distance to travel or preferred to reduce their treatment fr…	>Administrative Burden - "Therapists requested that more than one click was too many. They requested one system that collated all participant and counsellor activity. In the current study, therapists used four systems for interacting with participants: (a) the program itself; (b) the website hosting participant activity; (c) email system within the guide website; and (d) a spreadsheet for trackin…
March	2019	Using stepped-care approaches within internet-based interventions for youth anxiety: Three case studies	Internet Interventions	March S, Donovan CL, Baldwin S, Ford M, Spence SH. Using stepped-care approaches within internet-based interventions for youth anxiety: Three case studies. Internet Interv. 2019;18:100281. Published 2019 Sep 10. doi:10.1016/j.invent.2019.100281	Australia	"This case study examined the application of stepped-care within an ICBT intervention for childhoodand adolescent anxiety, in which young people were stepped up from self-guided to therapist-guided ICBT"	Case Series	BRAVE Self-Help (BRAVE-Online)	Website	Computerized interventions, resources, applications	Comprehensive (Fully integrating e-mental health resources into care)	"BRAVE Stepped-Care is currently offered using one of two forms of therapist support. In the Email andphone support version of BRAVE Stepped-Care, therapist supportincludes an initial phone call (30 min) following the mid-pointassessment to review program usage and progress to date, establishgoals, provide guidance on establishing the exposure hierarchy and toenhance motivation and engagement. In…	Young adults with anxiety	Youth	youth anxiety disorders	"The selection of cases occurred during the initial phases of the twoRCTs so that we could provide an early examination of the feasibility ofthe stepped-care model and examine potential challenges with the step-up process, before the trial was rolled out. Thus, cases were selectedfrom the initial pool of participants enrolled in the two RCTs."	10 sessions			X	pre, mid-point and post-treatment assessments				>Clinical Condition - "It was apparent through the three cases presented that improve-ments on anxiety were not the only indicator of response and non-re-sponse. Engagement and adherence to the program emerged as keyfactors that should be examined when considering whether or not tostep-up treatment. Importantly, simple measures of adherence such asthe number of sessions completed were not necessa…	>Role of Clinician - "Inboth cases, a key feature of therapist support involved the tailoring ofstrategies to encourage the implementation of techniques into real-lifeexamples....The ways in which therapist support shaped treatment engagementduring Step 2 differed between the cases. With one phone call and threeemail contacts, Edward was able to go on and complete three moresessions during Step 2…
Mol	2019	Why Uptake of Blended Internet-Based Interventions for Depression Is Challenging: A Qualitative Study on Therapists' Perspectives	Journal of Clinical Medicine	Mol M, van Genugten C, Dozeman E, et al. Why Uptake of Blended Internet-Based Interventions for Depression Is Challenging: A Qualitative Study on Therapists' Perspectives. J Clin Med. 2019;9(1):91. Published 2019 Dec 30. doi:10.3390/jcm9010091	Netherlands	"Investigate therapists perspectives in routine care when transitioning to using bCBT as an alternative alongside CBT for patients with depression within outpatient specialized mental health care settings in the Netherlands"	Qualitative Study	Minddistrict Platform	Website	Computerized interventions, resources, applications	Comprehensive (Fully integrating e-mental health resources into care)	"Therapists had access to the (Minddistrict) platform through a dashboard, which showedtreatment sessions, including homework assignments, and had optional functions for a patient diaryand depressive symptom questionnaires. The role of the therapists was to monitor the patients online progress and to provide patients with personalized written feedback to homework assignments aftereach completed o…	"Psychologists, mental health nurses, or psychiatrists working at seven mental health care organization where bCBT had been implemented"	Adults	Depression	Identified through team managers, and other specially members of different teams - purposively sampled to cover diversity of use and experience with bCBT, age, professional background, and geographic region.	Not Reported	X	Focus group interviews and semi-structured in-depth interviews			>Guidelines for Use - "Two safety risks cited predominantly by inexperienced therapists were the suggestion of 24/7accessibility to patients and not being able to see how patients reacted to therapist feedback or otheronline information."	>Across Patient Journey - "Some judged the content on the platform to be too textual, too complex, or too superficial,thus requiring repeat sessions and extra clarification." >Preferred Modality - "Moreover, sometimes patients did not recognizethemselves in the text and video examples; some found the content pejorative, overly directive, ortoo intense, resulting in drop-out or even worsening of t…	The most cited positive eect was containing therapist drift; platform functionalities facilitatedtherapist (and patient) focus and protocol adherence more than in regular CBT because of the pre-setstructure of bCBT. Therapists found it easier to control homework assignments and patients knewwhat was scheduled next. It was believed that all this positively impacted the quality of the treatment.An …	Therapist Motivation - "Therapists in this study were motivated for bCBT. Their colleagues could roughly be dividedinto three groups based on their motivation: demotivated therapists, motivated therapists, and an inexperienced group that needed more motivation.Therapists estimated that about half of their therapist colleagues were not motivated for bCBT.They thought that perceived pressure from t…	>Support from Clinician - "role of therapists in motivating patients with depression to use bCBT. The identified subthemes were: informing patients, patient eligibility, and patient resistance"	>Guidance for use - "therapist training, therapist motivation, and therapist readiness for uptake" >Privacy and Security - "Overall, therapists expressed that safety of patient data on the online platform is guaranteedsuciently. Sharing patient data with, for example, a helpdesk, is still something that therapists were reluctant to do and prevented them from contacting the helpdesk when technical…	>Therapist Readiness for Uptake - "Though most therapists received training on the back of an organization-wide roll-out, a numberobserved that only a select group used bCBT on a daily base. To some, this was related to readinessfor uptake: the implementation of bCBT in routine care is considered to be at an early, transitionalstage." >Support for Use - "Therapists agreed that every therapist is …	However, the common thought was that bCBT is ˜just another way ofdoing the same thing. Some felt that there is a long way to go before blended interventions areconsidered equally eective as regular CBT by therapists in general.
Schmidt	2019	Predictors of Dropout in Internet-Based Cognitive Behavioral Therapy for Depression	Cognitive Therapy Research	Schmidt ID, Forand NR, Strunk DR. Predictors of Dropout in Internet-Based Cognitive Behavioral Therapy for Depression. Cognit Ther Res. 2019;43(3):620-630. doi:10.1007/s10608-018-9979-5	United States	"Examined participant characteristics, participants use of iCBT skills, and their experience of technical difficulties with iCBT as predictors of dropout risk."	Cohort Study	BtB (Beating the Blues US v2.5)	Website	Computerized interventions, resources, applications	Coaching (Actively supporting the patient to complete a e-mental health intervention and overcome barriers)	"BtB participants are often assigned coaches to aid them throughout the program. Support can be text-based or occur via phone contacts, with the coach offering reminders, encouragement to complete modules and assignments, and troubleshooting any other problems that might develop as one completes the program."	Adults with significant mood or anhedonic symptoms of depression	Adults	depression	We drew data from both the immediate and delayed treatment samples reported by Forand and colleagues (2017) and pooled those data with those from a group of participants who participated in iCBT in a subsequent non-randomized phase of the study.	8 weeks			X	Demographics and Number of modules completed				>Demographics - "male gender predicted higher risk of dropout whereas higher levels of education and participant skill use predicted lower risk of dropout.In the complete model, five variables emerged as significant predictors of dropout risk. Higher levels of education , extraversion , and participant skill use predicted lower risk of dropout. Higher levels of openness and technical difficulties…
Jonathan	2019	Life with FOCUS: A qualitative evaluation of the impact of a smartphone intervention on people with serious mental illness	Journal of Psychiatric Rehabilitation	Jonathan G, Carpenter-Song EA, Brian RM, Ben-Zeev D. Life with FOCUS: A qualitative evaluation of the impact of a smartphone intervention on people with serious mental illness. Psychiatr Rehabil J. 2019;42(2):182-189. doi:10.1037/prj0000337	United States	"How individuals with serious mental illness use a mHealth intervention FOCUS to self-manage their illnesses."	Qualitative research	FOCUS	Mobile App	Computerized interventions, resources, applications; Telehealth and telemedicine	Coaching (Actively supporting the patient to complete a e-mental health intervention and overcome barriers)	"Participants use data (e.g., responses to self-assessments) that aretransmitted to a secure server when the smartphone is connected tothe Internet via mobile data plan or WiFi. Once data are transmit-ted, clinicians or researchers can view summaries of the participants responses in real time via a secure online dashboard"	Individuals with a chart diagnosis of schizophrenia, schizoaffective dis-order, bipolar disorder, or major depressive disorder	Adults	schizophrenia, schizoaffective dis-order, bipolar disorder, or major depressive disorder;		12 weeks	X	"These focused on understanding patients' overall experience using theapp including perspectives on sharing mental health data throughmobile devices, patients' understanding of the app's purpose, and their perceptions of the app's impact on their mental health and on their healthcare."				>Symptom management - "Participants used FOCUS to log,monitor, and track their symptoms. Participants felt in control oftheir symptoms when using FOCUS, because the program offeredstrategies and reminders in the moment when needed" >Self-Awareness - "For some, FOCUS was an opportunity to reflect after challenging experiences and develop self-awareness.One participant shared that she used FOCUS to…		>Across Care Journey- "Some participants felt FOCUS could be more motivational by tailoring to different stages of recovery" >Personalization- "Additionally, several participants mentioned they struggled to motivate themselves to check-in with FOCUS because content on the intervention was too repetitive" >Clinical Condition- "there were instances where some felt it prompted undesired self-reflect…	>Expectation Setting - "Most striking was participants useof FOCUS as an alternative support resource when their clinicianor care team was unavailable. Rather than calling the clinic afterbusiness hours, many turned to FOCUS for immediate feedbackabout their symptoms"					"Each participant works with an mHealth specialist (i.e., a humansupport personnel designed to help facilitate intervention use;Jonathan, Pivaral, & Ben-Zeev, 2017) to get set up with a smart-phone with an active data plan and participate in a tutorial on howto use the device (e.g., making calls, sending messages, changingvolume). After the introductory meeting, the mHealth specialistreviews part…
Etingen	2019	How Do Patients with Mental Health Diagnoses Use Online Patient Portals? An Observational Analysis from the Veterans Health Administration	Administration and Policy in Mental Health and Mental Health Services Research	Etingen B, Hogan TP, Martinez RN, et al. How Do Patients with Mental Health Diagnoses Use Online Patient Portals? An Observational Analysis from the Veterans Health Administration. Adm Policy Ment Health. 2019;46(5):596-608. doi:10.1007/s10488-019-00938-x	United States	"Examine (1) the extent to which Veterans with mental health diagnoses use VAs My HealtheVet portal, and (2) how use of portal features varies across Veterans with different mental health diagnoses."	Cohort study	My HealtheVet	Patient Portal	Computerized interventions, resources, applications	Comprehensive (Fully integrating e-mental health resources into care)	As per patient portal	3.5 million veterans receiving VA health care	Adults	Various mental health diagnoses	All participants on the MyHealtheVet Portal	Not Reported			X	"My HealtheVet Registration and Use Registration for My HealtheVet and use of core portal features (medication refill, secure messaging, Blue Button, appointment view) was calculated for the Veterans in our sample within the year following their respective index date. Veterans were considered to have used a portal feature if they had any use of that feature in this time-frame (as opposed to no us…				>Impact on clinical condition - "Some mental health conditions are associ-ated with higher likelihood of My HealtheVet use than oth-ers. Specifically, individuals with bipolar disorder, psychotic disorders and substance use disorders have the lowest odds of registration and use of all My HealtheVet features" "The proportion of Veterans who had registered for My HealtheVet was highest among Vetera…
Schuster	2019	Effects, Adherence, and Therapists' Perceptions of Web- and Mobile-Supported Group Therapy for Depression: Mixed-Methods Study	Journal of Medical Internet Research	Schuster R, Kalthoff I, Walther A, et al. Effects, Adherence, and Therapists' Perceptions of Web- and Mobile-Supported Group Therapy for Depression: Mixed-Methods Study. J Med Internet Res. 2019;21(5):e11860. Published 2019 Apr 28. doi:10.2196/11860	Germany	This study aimed to reduce the gaps and limitations of the previous findings by evaluating an integrated internet-and mobile-supported bGT format.	Mixed Methods	Minddistrict	Website	Computerized interventions, resources, applications	Coaching (Actively supporting the patient to complete a e-mental health intervention and overcome barriers)	"The therapist gave supportivefeedback after completion of a given Web-based session andoccasionally gave reminders to participants by sending outprompts via the platform"	"Adults with mild-to-moderate levels of major depression and/or dysthymia; and/or mild-to-moderate comorbid anxiety"	Adults	mild-to-moderate levels of major depression and/or dysthymia; and/or mild-to-moderate comorbid anxiety	Participants were recruited via a multimodal recruitment strategyby handing out flyers in public health centers and denselypopulated public areas and by advertisements ondepression-related Web pages	Not Reported	X	Interviews			>Expectation Setting - "2therapists also advocated a cautious use of Web-based remindersand prompts to prevent less interested patients from feelingoverwhelmed or discouraged." ">Solution Privacy and Security - "During the interview, 1 therapistexpressed serious concerns about data safety.				>Expectation Setting- "Web-based communication. Online reminders - require organized working style; increased compliance; unwanted effects; online feedback - important feature; needs to be short in duration" >Admin Burden & Clinician Expectation Setting - "As for the perceived disadvantages, therapistsmentioned the additional between-session workload and somepreferred a more classical format. In …	>Admin Burden - "We found a moderate amount of additionalworkload in an intervention designed to provide closebetween-session guidance. Most therapists expected further reductions of required guidance time" >Expectation Setting - "therapistsmentioned that certain participants may feel overwhelmed b ythe close monitoring of between-session activities or by thenumber of set reminders. For this reas…
Kidd	2019	Feasibility and outcomes of a multi-function mobile health approach for the schizophrenia spectrum: App4Independence (A4i)	PLOS One	Kidd SA, Feldcamp L, Adler A, et al. Feasibility and outcomes of a multi-function mobile health approach for the schizophrenia spectrum: App4Independence (A4i). PLoS One. 2019;14(7):e0219491. Published 2019 Jul 15. doi:10.1371/journal.pone.0219491	Canada	"Initial feasibility testing of A4i in a psychosis population"	Cohort study	A4i	Mobile Apps	Computerized interventions, resources, applications; Telehealth and telemedicine; Wearable computing and monitoring	Coaching (Actively supporting the patient to complete a e-mental health intervention and overcome barriers)	"A4i mHealth intervention is to integrate it into existing health information systems (HIS) in the clinical environment for providers to be able to remotely monitor their patients using the app"	18 years or older with a schizophrenia spectrum illness or other primary psychotic disorder	Adults	Schizophrenia	Recruitmemt from large tertiary psychiatric facility among others	1 month	X	"Use of field notes to capture information gathered in weekly check-in contacts and, at post assessment, a semi-structured interview was used to capture what was more and less helpful/engaging in participants’ experiences of using A4i. "	X	" overall time used, time and frequency of using specific functions, frequency of app refresh, a sleep-proxy metric (time that the phone is dormant), and daily wellness check-in responses"			>Look and Feel - "some commented that they would have rather a different color scheme or one that is customizable, that the “layout could function more smoothly”, and that the design felt “old school."	>Clinical Condition - "no significant correlations were observed with change in PROM, BARS, or mean BSI scores nor was there a significant difference in baseline mobile technology use as a function of membership in the high or low A4i user groups (t = 0.94, df = 36, p = 0.36)."	>Expectation Setting- "This individual noted anxiety regarding text messages which made this person feel that someone was “monitoring” her"
Porras-Segovia	2020	Smartphone-based ecological momentary assessment (EMA) in psychiatric patients and student controls: A real-world feasibility study	Journal of Affective Disorders	Porras-Segovia, A.A., Molina-Madueño, R.M., Berrouiguet, S., López-Castromán, J., Barrigón, M.L., Pérez-Rodríguez, M.S., Marco, J.H., Díaz-Oliván, I., de León, S., Courtet, P., Artés-Rodríguez, A., & Baca-García, E. (2020). Smartphone-based ecological momentary assessment (EMA) in psychiatric patients and student controls: A real-world feasibility study. Journal of affective disorders, 274, 733-7…	Spain	"Evaluate the feasibility of the MEmind and eB2applications in non-incentivized psychiatric patients and student controls."	Feasibility Study	Smarticrisis Platform (MEmind and eB2)	Mobile Apps	Wearable computing and monitoring; Telehealth/Telemonitoring	Comprehensive	Behavioural remote monitoring	psychiatric patients with/without a history of suicidal behavior (STB)	Adult	Suicidal thoughts and behaviours	Emergency Department and Outpatient Mental Health Clinic	2 months			X	"Smartphone usage patterns: time of use of the device, bluetooth and Wi-Fi connections, phone calls (time and duration, but not content), app usage (time and duration, but not content)."			> Repeating questions can become a burden for patients in answering questions over time	> Condition - "Suicidal patients showed the highest retention rate, although the dif ference was not statistically significant. Participants with the eB2 app were followed up for a mean of 48.9 days (53.2 days in Group 1, 48.6 days in Group 2, and 47.8 days in Group 3), resulting in 83,521 person days." For the second app, "These non-overlapping confidence intervals show that compliance rate was …					"the aim in the near future is that they can serve as risk monitoring devices that alerts us to an imminent psychiatric decompensation"
Enrique	2020	An internet-delivered self-management programme for bipolar disorder in mental health services in Ireland: Results and learnings from a feasibility trial	Clinical Psychology & Psychotherapy	Enrique, A., Duffy, D., Lawler, K., Richards, D., & Jones, S. (2020). An internet-delivered self-management programme for bipolar disorder in mental health services in Ireland: Results and learnings from a feasibility trial. Clinical psychology & psychotherapy, 27(6), 925–939. https://doi.org/10.1002/cpp.2480	Ireland	"Eexamine the feasibility, acceptability, and preliminary efficacy of implementing an internet-delivered, clinician-supported intervention for BD as an adjunct to treatment as usual at two secondary-care services in Ireland."	Randomized Controlled Trial	Bipolar Toolkit (as part of Silvercloud Platform)	Website	Telehealth/Telemonitoring; Computerized interventions, resources, applications	Symptom-Focused	"provides a comprehensive graphical interface to review client engagement and the self tracking and early warning information from the service user. Both users and clinicians were able to set reminders for reviewing activity on the platform and a calendar function to set dates and times for reviews"	Patients with bipolar disorder	Adult	Bipolar Disorder	Secondary Care Sites	10 weeks	X	> Patients: "It was a semi-structured interview elaborated ad hoc to explore the experiences of patients with the intervention. The interview was com posed of four domains of investigation: changes since starting the online programme, user experience, helpful aspects, and unhelpful aspects." > Clinicians: " Questions relating to the usability of the online platform focussed on learnability, effic…	X	Usage metrics (i.e., number of logins, time spent, number of tools used, and percentage of programme completion)			> Integration with the Electronic Health Record - " treatment success included access to tech nology and electronic health records, which effected the smooth implementation of the programme"	> Support from their caregivers - "hey also commented on the importance of the support they received from their caregivers" > Support from their provider - " I would not have been happy with that [supporter contacts] at all … I think that contact wants to be per sonal …"	> Burden for Clinicians - "In regard to the uptake from clinicians, less than half of those trained became active supporters on the platform, and the average number of reviews provided was below the recommendations. Clinicians reported not being able to provide the recommended amount of reviews due to their significant workload and also due to the complexities of the services in which they work."				Remote Monitoring and Psychoeducation for Bipolar Disorder and Integration into care	"A 3-h workshop was conducted with the clinicians that were willing to participate in the study. As the intervention was tool-driven in nature, supporters were also instructed to consistently encourage their patients to interact with and use the tools. At each site, the implementation champion was then responsible for inviting participants to the pro gramme once identified and assigning them to t…	> More implementation focus is needed for platform success
Bilic	2020	Internet-based aftercare for patients with personality disorders and trauma-related disorders: A pilot study	Psychiary Research	Bilić, S. S., Moessner, M., Wirtz, G., Lang, S., Weisbrod, M., & Bauer, S. (2020). Internet-based aftercare for patients with personality disorders and trauma-related disorders: A pilot study. Psychiatry research, 285, 112771. Advance online publication. https://doi.org/10.1016/j.psychres.2020.112771	Germany	"Investigate the feasibility and acceptability of the Internet-based aftercare program “Stay in Touch” (SIT) for patients with PD and / or trauma-related disorders"	Pilot, Cohort Study	Stay in Touch	Website	Peer Support - Group Chat; Computerized interventions, resources, applications; Telehealth/Telemonitoring	Symptom-Focused	"For critical responses (i.e., acute suicidal ideation in the previous week), the therapist is notified via e mail... If required, the therapist can arrange further steps with the patient, i.e. individual chat counseling, contacting the outpatient practitioner or emergency treatment."	"Patients fulfilling ICD-10 criteria for at least one of the following diagnoses: F60.- (specific PD), F61.- (mixed and other PD), F62.- (enduring personality changes, not attributable to brain damage and disease), F43.- (reaction to severe stress, and adjustment disorders), or F44.- (dissociative [conversion] disorders)"	Adult	Trauma-Related Disorders; Personality Disorders	SRH Hospital Karlsbad Langensteinbach	Not Reported	X	" Patients also answered an open-ended question what they liked and disliked about the intervention, and if they see potential for improvement. Out of the patients’ responses to the open questions, the most informative ones will be provided"	x	Usage Log Data - , duration of use, number of logins, number of page hits per module, number of entries in the personal weekly calendar, number of chat sessions)	> Technical glitches - “Technology did not always work trouble-free.”			> Clinical condition - “Too little information regarding local counseling and treatment services.”, “For people who are already stable and have a structured daily routine, SIT is less suitable.”"	> Timing with daily life - “Group chat sessions were too early in the morning, I often could not attend because of sleep disturbances and depression (I did not manage to get out of bed).”				"maintain and stabilize treatment gains"
Carrasco	2020	SIN-E-STRES: An adjunct Internet-based intervention for the treatment of patients with posttraumatic stress disorder in Chile	CES Psicología	Carrasco A, Carbonell M, Rodríguez C, et al. SIN-E-STRES: An Adjunct Internet-Based Intervention for the Treatment of Patients with Posttraumatic Stress Disorder in Chile. CES Psicología. 2020;13.	Chile	"To evaluate the acceptability and feasibility of SIN-E-STRES."	forty-five adult PTSD patients were registered to use SIN-E-STRES for three months	SIN-E-STRES is an adjunct support and monitoring system for the treatment of PTSD. T	Online Tool	Computerized interventions, resources, applications; Telehealth/Telemonitoring	Comprehensive	Psychotherapy and Online or phone counseling provided through platform	"men and women between 18 and 65 years of age, with Internet access and undergoing treatment for PTSD at the WH"	Adults (18-65 yrs)	PTSD	Asociación Chilena de Seguridad (ACHS, Chilean Association of Security)	3 months	X	"Two months after being enrolled in the program, patients received an acceptability ques tionnaire by email. This is a self-developed questionnaire that includes Likert scale and other closed-ended questions regarding satisfaction with SIN-E-STRES, perceived useful ness of its components and, the use of mobile phones to interact with the program. The questionnaire also includes two open questions…				>Personalization - "The questions were always the same; after some time, that made me lose motivation to keep answering"; "The follow-up question naire sometimes did not reflect my mood, either the questions were not the right ones, or my mood turned out to be very unstable." Regarding the automatic feedback, three partici pants noted that the messages were "always the same" and "too repetitive."	>Support from clinicians - "Benefit from including some face-to-face contact: “During some of the visits to the hospital, there could have been an opportunity to meet with the people in charge of the program to increase the support we receive or feel a more personal kind of support”.	>Clinical Condition - "four persons who mentioned their health condition or other unspecified problems as reasons for not using the program"
Kip	2020	Integrating People, Context, and Technology in the Implementation of a Web-Based Intervention in Forensic Mental Health Care: Mixed-Methods Study	Journal of Medical Internet Research	Kip H, Sieverink F, van Gemert-Pijnen LJEWC, Bouman YHA, Kelders SM. Integrating People, Context, and Technology in the Implementation of a Web-Based Intervention in Forensic Mental Health Care: Mixed-Methods Study. J Med Internet Res. 2020;22(5):e16906. Published 2020 May 26. doi:10.2196/16906	Netherlands	"The main research questions are as follows: • Which implementation strategies were employed by the organization? • What are the implementation outcomes in terms of adoption, fidelity, and penetration of the eMental health intervention? • How do therapists perceive and explain implementation strategies and outcomes in terms of factors related to context, technology, and people?"	convergent parallel mixed-methods design	N/A - blended eMental health intervention	Online Tool	Computerized interventions, resources, applications;	Symptom-Focused	"Intervention is used as part of blended care, which means that the patient is asked to complete assignments in each session on which the therapist provides written feedback. The patient can only continue with the module once the therapist has provided feedback on a session."	forensic mental health care for in- and outpatients	N/A	Various mental health issues related to forensic care	Clinic	N/A	X	>Desk Research - "In order to identify the implementation strategies employed by the organization, desk research was conducted. In total, 18 documents describing the pilot project and implementation of the eMental health intervention were obtained from a policy advisor of the forensic organization who has been involved in the implementation of the intervention from the start." >Interviews - "Ther…	X	"Log data from the entire organization from December 2013 until May 2019 were collected and analyzed. These data were analyzed to gain insight into the following implementation outcomes: adoption by therapists and patients, fidelity, and penetration of the eMental health intervention in the organization."			>Ease of Use - "mismatch between patient characteristics and the intervention also becomes clear in the main code “technology,” which shows that usability, design, and content are not optimally tailored to the forensic psychiatric patient population"	>Support from clinicians - "a clear overview of useful modules should be created, some skilled therapists should be appointed as champions who can support colleagues in using the intervention, and therapists should motivate patients more by, for example, calling them if they did not use the intervention" >Clinical Condition - "cognitive impairments due to psychiatric disorders—such as problems wi…	>Education - "Example of recommendations that arose from the pilot were to provide all employees with the training that participants of the pilot received and write guidelines on how to embed the intervention’s modules in existing care programs" >Integration into care - "Some discussed the assignments completed by patients very irregularly or never, whereas others discussed them structurally in e…			>Demands of health insurance companies - Funding >Support from government - Supportive statement etc.
Connolly	2020	Patient portal use among veterans with depression: Associations with symptom severity and demographic characteristics	Journal of Affective Disorders	Connolly SL, Etingen B, Shimada SL, et al. Patient portal use among veterans with depression: Associations with symptom severity and demographic characteristics. J Affect Disord. 2020;275:255-259. doi:10.1016/j.jad.2020.06.073	United States	"Examine associations between symptom severity, demographic characteristics and patient portal adoption and use among Veterans with depression diagnoses"	Other: Retrospective analysis	My HealtheVet (MHV)	Patient Portal	Computerized interventions, resources, and applications	Promotion (Providing information about self-help resources)	Used with clinical care	"3.5 million Veterans who had used MHV at least once"	Adult	Depression	Done retrospectively through database analysis	N/A			Quantitative (Usage Log Data)	Use of each portal feature (appointment views, prescription refills, secure messages read secure messages sent, and medical record downloads) for 12 months		Results serve as a reminder to providers that patients with depression, including those with more severe symptomatology, should be offered these resources to help promote self-management abilities.		>Demographic characteristics - "Veterans with moderately severe/severe depressive symptoms had a higher likelihood of downloading medical record content compared to those with milder symptoms (PRR = 1.37, p < .05). African-American Veterans were less likely to view appointments, refill medications, read or send secure messages, and download medical record content via MHV (all PRRs < 0.66, ps < 0.…
Steare	2020	Smartphone-delivered self-management for first-episode psychosis: The ARIES feasibility randomised controlled trial	BMJ Open	Steare, T., O'Hanlon, P., Eskinazi, M., Osborn, D., Lloyd-Evans, B., Jones, R., Rostill, H., Amani, S., & Johnson, S. (2020). Smartphone-delivered self-management for first-episode psychosis: the ARIES feasibility randomised controlled trial. BMJ open, 10(8), e034927. https://doi.org/10.1136/bmjopen-2019-034927	United Kingdon	"Feasibility and acceptability of a randomised controlled trial (RCT) to evaluate a Smartphone-based self-management tool in Early Intervention in Psychosis (EIP) services"	Randomised controlled trial	My Journey 3	Mobile Apps	Computerized interventions, resources, applications	Coaching	"supporting EIP service clinicians were asked to provide regular support and encouragement to service users who had access to My Journey 3. Clinicians were asked to discuss recovery goals and relapse preven-tion plans in routine appointments with participants, and assist with entering these into the appropriate My Journey 3 sections."	Patients with first-episode psychosis (first 3 years)	Adults	Psychosis	Six Early Intervention in Psychosis (EIP) Services across UK	12 months	X	interviews	X	log data	Barriers affecting use were identified including...concerns around data privacy			>"Barriers affecting use were identified including a lack of clinicians support...A key theme for staff was that they often did not have the time to provide regular support to participants with My Journey 3."
Stawarz	2020	Design Considerations for the Integrated Delivery of Cognitive Behavioral Therapy for Depression: User-Centered Design Study	JMIR Mental Health	Stawarz, K., Preist, C., Tallon, D., Wiles, N., Kessler, D., Turner, K., Shafran, R., & Coyle, D. (2020). Design Considerations for the Integrated Delivery of Cognitive Behavioral Therapy for Depression: User-Centered Design Study. JMIR mental health, 7(9), e15972. https://doi.org/10.2196/15972	United Kingdom	"Explore patients’ and therapists’ views on using a system for the delivery of individual treatment for depression that integrates face-to-face therapist contact with a digital system"	Design Study	INTERACT platform	Website	Computerized interventions, resources, applications	Comprehensive	"“online session page” with an instant messenger enabling synchronous communication with the therapist and collaborative worksheet editing"	Adults with history of depression and had received CBT in the past	Adults	Depression	Patients from local Improving Access to Psychological Therapies services and people who had participated in earlier RCT	N/A	X	Design workshops, prototype testing with patients; interviews and role-play sessions with therapists				> Modality of delivery of content - "Participants argued that to be effective, the technology shouldsupport the acquisition and maintenance of new skills. They believed that access to resources (eg, relevant reading materialsor videos) would be crucial in supporting therapy. It would alsoallow people to revisit topics covered in earlier therapy sessionsor after the therapy has ended"	>Expectation Setting - "Participants felt that it should be two-fold as follows: thetherapist should be able to provide personalized feedback, andon another level, an automatic built-in feedback mechanismthat confirms task completion would also be helpful, as userswould know that their actions have been saved andacknowledged.You could give people an incentive, a [...] reward forjust having done t…	Overcoming Depression-RelatedBarriers - Both studies highlighted participantsawareness of internalbarriers inherent to people living with depression and ways ofovercoming them. As depression can make it difficult for peopleto engage with treatment, the technology for delivering CBTfor depression should provide content that is simple and easyto find and understand, to reduce these barriers.	> Support from clinician- "Workshop participants thought that the most important part ofCBT was the relationship with the therapist; therefore, thefeatures supporting mutual understanding and trust," > Personalization - "Participants from both studies thought that enabling personalization and customization were important in supporting engagement, as they helped to identify with the treatment andm…	> Administrative Burden - "All therapists agreed that introducing a new technology to theirpractice would change how they deliver therapy and would havean impact on their workload. In particular, they worried aboutextra work that they may need to do between therapy sessions"
Chen	2020	Predictors of treatment outcomes and adherence in internet-based cognitive behavioral therapy for social anxiety in China	Behaviour, Cognition and Psychotherapy	Chen H, Rodriguez MA, Qian M, Kishimoto T, Lin M, Berger T. Predictors of treatment outcomes and adherence in internet-based cognitive behavioral therapy for social anxiety in China. Behav Cogn Psychother. 2020;48(3):291-303. doi:10.1017/S1352465819000730	Other: China	"The aims of this study were to (1) identify demographic and clinical factors associated withtreatment adherence and outcomes in ICBT for social anxiety in China, and (2) explore whetherlow-intensity therapist support results in improved treatment adherence or outcomes"	Non-randomised experimental study	NA, Therapist-Guided ICBT Tool	Website	Computerized interventions, resources, applications	Coaching (Actively supporting the patient to complete a e-mental health intervention and overcome barriers)	"Participants in the therapist-guided ICBT condition could email their therapist if they hadquestions about the content of the intervention or if they had difficulties understanding orapplying the skills. Also, if participants did not make weekly progress in the programme, their therapist would email to encourage them to continue"	Adults with social anxiety disorder	Adult	Anxiety	local university listservs, professional psychology websites and social media platforms	8 weeks			X	"Adherence was operationalized as number of completed modules of the intervention, rangingfrom 0 to 8. This information was recorded online at the administration website of the ICBTprogramme. A module was considered as completed if the participant (a) ticked all the itemsin the checklist at the end of the module, indicating completion of reading materials andrelevant exercises, and (b) added at l…				>Demograhic charateristics and In the second-step analysis, the multiple regression model retained age (B=0.17,SE=0.04,p=.008) and SAD diagnosis (B=0.16,SE=0.44,p=.01) as significant predictors of adherence(R2=.05,F=7.13,p=.001). Older participants and participants with a diagnosis of SAD tendedto complete more modules"	>Support from Clinician - "One possible explanation is that the intensity of therapist guidance provided in our study wasinsufficient to enhance outcomes. For example, most emails were not personalized, therapists werestudents, and the average amount of time spent responding to participants was approximately15 minutes per week per participant"
MacLean	2020	Coach-Facilitated Web-Based Therapy Compared With Information About Web-Based Resources in Patients Referred to Secondary Mental Health Care for Depression: Randomized Controlled Trial	Journal of Medical Internet Research	MacLean S, Corsi DJ, Litchfield S, et al. Coach-Facilitated Web-Based Therapy Compared With Information About Web-Based Resources in Patients Referred to Secondary Mental Health Care for Depression: Randomized Controlled Trial. J Med Internet Res. 2020;22(6):e15001. Published 2020 Jun 9. doi:10.2196/15001	Canada	"We aimed to evaluate, among patients on a waitlist to receive secondary mental health care services for depression,how effective coach-guided web-based therapy (The Journal) is, compared with an information-only waitlist control group, inreducing depression symptoms after 12 weeks."	Randomised controlled trial	The Journal	Website	Computerized interventions, resources, applications	Coaching (Actively supporting the patient to complete a e-mental health intervention and overcome barriers)	"12-weekly telephone coaching sessions with a coach (SL), who had a guideline script for each coaching session, reinforced the topic of each lesson in The Journal, helped identify and support participants in goal setting and the techniques of problem-solving. Each session lasted between 30 and 60 min" alongside email/SMS contact	Patients as part of the Mood and Anxiety Program	Young Adults and Adults	Depression or Dysthmia	Mood and Anxiety, Youth Psychiatry, or Geriatric Psychiatry Program at the Royal Ottawa Mental Health Centre	N/A	X	"semistructured interviews with participants within 6 months of study completion to assess their experience of the study intervention, including access to and functionality of The Journal, the therapeutic content and value of The Journal, and the experience of working with a coach"	X	"Mean length of weekly coaching calls Mean number of contacts with the coach Mean number of weekly coaching sessions completed Mean number of lessons in The Journal Total number of participants to complete 6 lessons in The Journal"	>Technical Challenges - "Participants also reported frustrations with some aspects of TheJournal, specifically relating to the technical issues theyencountered. At the time of the trial, The Journalwas notavailable on mobile devices, such as smartphones or tablets,which may have limited participantsability to access it.Similarly, technical issues presented themselves within theweb-based program a…	>Relatability - "Participants identified Sir John Kirwans relatability as a positivefacilitator through his sharing of his personal experience withdepression."		>Clinical Condition - "Participants also identified issueswith motivation and questioned whether The Journalwould bemost appropriate for patients who are only mildly depressed.For instance, one participant explained"	>Support from Clinician - "Numerous participants in the intervention group also identifiedthe coach as key to their success with the program, highlightingthe importance of accountability"					"Both groups received usual care while on the waitlist, whichincluded management by a family physician and use ofcommunity resources, such as access to distress center lines andcounseling services. Once participants are called off the waitlist,they receive an initial appointment with a psychiatrist, at whichpoint adjustments are made to the patients care plan. They arethen referred back to their …
Alvarez-Jimenez	2020	A Novel Multimodal Digital Service (Moderated Online Social Therapy+) for Help-Seeking Young People Experiencing Mental Ill-Health: Pilot Evaluation Within a National Youth E-Mental Health Service	Journal of Medical Internet Research	Alvarez-Jimenez M, Rice S, D'Alfonso S, et al. A Novel Multimodal Digital Service (Moderated Online Social Therapy+) for Help-Seeking Young People Experiencing Mental Ill-Health: Pilot Evaluation Within a National Youth E-Mental Health Service. J Med Internet Res. 2020;22(8):e17155. Published 2020 Aug 13. doi:10.2196/17155	United States	"Ascertain the feasibility, acceptability, and safety of MOST+. The secondaryaims are to assess pre-post changes in clinical, psychosocial, and well-being outcomes and to explore the correlations betweensystem use, perceived helpfulness, and secondary outcome variables"	Cohort study	MOST+	Website	Computerized interventions, resources, applications; Peer support through social media and other technologies	Comprehensive (Fully integrating e-mental health resources into care)	fully integrated within MOST+. Young peopleusing the system could request access to a clinician-deliveredweb chat between 4 PM and 12 AM. This included real-timeweb counseling focused on reducing immediate distress,supporting positive self-care, and facilitating referral toadditional support where appropriate."... "Specifically, MOST+ clinicians monitorednew contributions to the network for indic…	16-25 years old help-seeking young people with concerns about their own mental health	Young Adults	Mixed	"recruited via an opt-in process at the point of entry to eheadspace through a link on the home page"	Not Reported (up to 9 weeks)			X	Usage log data		>Functionality - "All indicators ofsystem usage were significantly higher in those with full accessto MOST+ compared with those with partial access"		>Clinical Condition - "significant correlations between (1) participants reporting that MOST+ helped them feel better and the number of web-based messages between clinicians and young people (Spearman rho, rs=0.53; P<.01) and the number of weeks logging in (rs=0.42; P<.01) and (2) participants reporting feeling more socially connected and the number of comments posted on the newsfeed (rs=0.42; P<…
Weisel	2020	User Experience and Effects of an Individually Tailored Transdiagnostic Internet-Based and Mobile-Supported Intervention for Anxiety Disorders: Mixed-Methods Study	Journal of Medical Internet Research	Weisel KK, Zarski AC, Berger T, et al. User Experience and Effects of an Individually Tailored Transdiagnostic Internet-Based and Mobile-Supported Intervention for Anxiety Disorders: Mixed-Methods Study. J Med Internet Res. 2020;22(9):e16450. Published 2020 Sep 16. doi:10.2196/16450	Germany	"The aim of this mixed-methods study was to investigate feasibility, user experience, and effects of a newly developed individually tailored transdiagnostic guided internet intervention for anxiety disorders."	Pilot feasibility RCT stud	individually tailored transdiagnostic guided internet intervention for anxiety disorders	Website	Computerized interventions, resources, applications	Coaching (Actively supporting the patient to complete a e-mental health intervention and overcome barriers)	"receiving personalized guidance by eCoaches who also monitored individual intervention use through adherence.	"patients with anxiety disorder (generalized anxiety disorder,panic disorder, agoraphobia, social phobia) assessed in thediagnostic interview"	Adults	Anxiety Disorder	"German health insurance companies, a study webpage, and open recruitment strategiessuch as social media and Google Ads"	8 weeks	X	Interviews				>Personalization - "too little individualization ofintervention (n=29) including too standardized (n=12)"	>Ease of Use - "Hindering factors comprised...usability issues (n=8) includinglimited functionality of the app (n=6) and limited usability ofweekly activity plan (n=2)"	>Clinical Condition - "Depression andanxiety symptom severity did not differ significantly betweenthose who dropped out and those who completed theassessments. However, completers had significantly loweranxiety levels on the BAI (median 33) compared withnoncompleters"	>Expectation Setting and Support from Clinician - "Helpful factors encompassed... support(n=20) including support by an eCoach (n=13), reminder emails(n=4), app notifications (n=2), and diagnostic interview (n=1);practice strategies in daily life (n=9); the structure of theprogram (n=8)...Hindering factors comprised...no feedback to specific inquiries(n=5), and too little personal contact (n=3).."
Strudwick	2020	Identifying indicators of meaningful patient portal use by psychiatric populations	Informatics Health and Social Care	Strudwick G, Booth RG, McLean D, et al. Identifying indicators of meaningful patient portal use by psychiatric populations. Inform Health Soc Care. 2020;45(4):396-409. doi:10.1080/17538157.2020.1776291	Canada	"The primary objective of this study was to identify meaningful indicators of patient portal use deemed important to psychiatric consumers. The second-ary objectives were to uncover: 1) barriers and facilitators to patient portal use; and, 2) desired functionality of the technology by psychiatric consumers."	Qualitative research	Patient Portal	Other: Patient Portal	Computerized interventions, resources, applications; Telehealth and telemedicine	Comprehensive (Fully integrating e-mental health resources into care)	Portals are embedded as part of clinical care	"Focus groups were conducted of psychia-tric consumers among the following three main groups: 1) people who access psychiatric services (consumers), 2) family members/caregivers of people who access psychiatric services, and 3) psychiatric Peer Support Workers. "	Adults	Mixed Mental Disorders	"Participants were recruited via: 1) poster advertisements at a large psychiatric teaching hospital located in Toronto, Canada; 2) a website dedicated to recruiting people with psychiatric condi-tions to participate in research studies; and 3) e-mail advertisements to relevant local and provincial groups (e.g. a family caregiver advisory group)."	NA	X	Qualitative description; focus groups			>Expectation Setting - "This participant explained that sharing health profes-sional notes provides a space for communication where their lived experiences can inform clinical practice....These discussions often related to anxiety, revealing that the portal may contain opposing results or information to their own views “ sometimes causing anxiety and other times alleviating it." >Privacy and Secu…		>Training and Education - "With regards to how to use the portal itself, one participant said "When you're using, like, if you first start using the portal, you could have, like a tutorial session. So, it's like, okay, here's how you can use it." (Consumer 11) Regarding under-standing psychiatric information contained in the portal, one participant said: œYou read something and you don't know wha…	>Expectation Setting - "Participants also described that their use of a patient portal may be influenced by...their access to technology to view the portal, presence of onboarding and other support, health literacy level, and if the health professionals they interacted with were sufficiently trained on its use..." >Clinical Condition - "Participants indicated that their health status would likely…	>Support from Clinician - "One of the peer support worker participants articulated this sentiment in the following way:[The portal] can reinforce isolation in a way or, like, prevent people from disclosing in an honest way, because they feel like they're being judged, especially because there are multiple views. (Peer support worker 4)Another participant described how a relationship may be negati…			>Support from family member - "If proxy access to a patient portal is available for family members/caregivers, it was acknowledged that there could be some potential benefits to them having access to this information. As it can sometimes be difficult for family members/caregivers and friends to understand complex mental health problems, patient portals were identified by participants as a potenti…
Valentine	2020	Blended Digital and Face-to-Face Care for First-Episode Psychosis Treatment in Young People: Qualitative Study	JMIR Mental Health	Valentine L, McEnery C, Bell I, et al. Blended Digital and Face-to-Face Care for First-Episode Psychosis Treatment in Young People: Qualitative Study. JMIR Ment Health. 2020;7(7):e18990. Published 2020 Jul 28. doi:10.2196/18990	Australia	"This study aimed to gain young peoples perspectives on the design and implementation of a blended model of care in first-episode psychosis treatment."	Qualitative research	Horyzons	Website	Computerized interventions, resources, applications; Peer support through social media and other technologies	Symptom Focused (Extending or enhancing discrete face-to-face therapy around specific symptoms)	"engaging in individual web-based conversations with clinical and peer moderators."	Young people with early psychosis	Young Adults	Psychosis	Early Psychosis Prevention &Intervention Centre in Melbourne, Australia and (2) had beenallocated to the intervention arm of the Horyzons randomizedcontrolled trial.	"In this study, participants had the unique experience ofcompleting a previous 18-month to 2-year face-to-faceengagement period with the Early Psychosis Prevention &Intervention Centre, followed by participation in a long-termdigital mental health intervention known as Horyzons"	X	semi-structured interviews				>Deliveryof content - "He suggested that a digitalplatform could be used to help consolidate the information, forinstance,...instead of walking away and potentially forgettinghalf of that information, you can kind of follow-up[on the platform] and kind of refresh or maybe pullapart some of the things that you were unable to inthat session.[Tristan, 25]"		>Span across care journey - "Multiple participants acknowledged feeling sad or down after a therapy session and identified that the platform could be usedin the postsession period to combat negative feelings and feelconnected to others on the therapeutic social network who maybe having similar experiences."	>Clinician Support - "Having multiple pathways to a case manager was identified byalmost all participants as an important accessibility feature ofa blended model of treatment."..."They both felt that their relationships withtheir clinicians developed at a faster rate because they wereœexposed to each other more”both online and face-to-face." > Expectation Setting - "In a similar vein, both Isla …
Lal	2020	Adaptation of a Digital Health Innovation to Prevent Relapse and Support Recovery in Youth Receiving Services for First-Episode Psychosis: Results From the Horyzons-Canada Phase 1 Study	JMIR Formative Research	Lal S, Gleeson J, Rivard L, et al. Adaptation of a Digital Health Innovation to Prevent Relapse and Support Recovery in Youth Receiving Services for First-Episode Psychosis: Results From the Horyzons-Canada Phase 1 Study. JMIR Form Res. 2020;4(10):e19887. Published 2020 Oct 29. doi:10.2196/19887	Canada	"Assess the initial acceptability of Horyzons and adapt it in preparation for pilot testing in Canada"	Qualitative research	Horyzons	Website	Computerized interventions, resources, applications; Telehealth and telemedicine	Case Management (After initial assessment, practitioner makes a recommendation or referral to a specific intervention or resource)	Clinicians prt of design and content creation	Patients diagnosed with a psychoticdisorder, w	Adults	Mixed	"2 SEI clinics for FEP, located in 1 urban and 1 small urban-rural setting in 2 Canadian provinces (Quebec and Ontario)"	Not Reported	X	"sociodemographic and technology use questionnaire, focus groups, and written feedback forms "				>Delivery of content - "Mostly, these pertained to makingCanadian-specific adaptations to content on finding work, study,and volunteer opportunities (job interviews, job-finding tools,job hunting and study searching, work, study, and life) andcontent on postdischarge care (finding a doctor, paying forpostdischarge support, and support after discharge). They alsorecommended having the audio tracks…	>Ease of Use - "Participants across both groups reported contradicting opinionson the design, layout, and navigation."		>Expectation for use - "individuals might naturally revert back to their mother tongue during crisis situations and moments of disinhibition. Thus, to increase the safety of the platform, we added translated French words to the trigger list."	>Expectation Setting - "Clinicians raised several concerns about its implementation.These concerns pertained to patient safety, clinical moderation,and internet connectivity. "... "Patients also raised concerns about access and safety. Theyreported that some individuals may not want to connect withothers on the web, œthey might prefer to deal with their problems more privately."	>Infrastructure - "Clinicians also expressed concern regarding technologyinfrastructure. Participants from the urban-rural settingexperienced navigation and uploading difficulties due to a veryslow internet connection. They highlighted that having internetconnectivity issues was common in their setting and somethingthat will need to be considered in a live implementation scenario"
Kellett	2020	Evaluation of a Mobile App to Enhance Relational Awareness and Change During Cognitive Analytic Therapy: Mixed Methods Case Series	JMIR Mental Health	Kellett S, Easton K, Cooper M, Millings A, Simmonds-Buckley M, Parry G. Evaluation of a Mobile App to Enhance Relational Awareness and Change During Cognitive Analytic Therapy: Mixed Methods Case Series [published correction appears in JMIR Ment Health. 2021 Jan 15;8(1):e27159. doi: 10.2196/27159]. JMIR Ment Health. 2020;7(12):e19888. Published 2020 Dec 18. doi:10.2196/19888	UK	"Assess patients’ and therapists’ experience of using the technology (ie, the “CAT-App”) and to evaluate the relationship between app usage and clinical outcome."	Case report	CAT-App	Mobile Apps	Computerized interventions, resources, applications	Comprehensive	"digitizing the in-session and between-session recognition and revision tasks that constitute the middle and final phases of the therapy"	Patients and Clinicians	Adult	Mixed	"private sector Cognitive analytical therapy clinic based in the United Kingdom"	Not Reported	X	"Patient interviews explored the experiencesof using the app, perceived benefits and barriers to usage,acceptability, perceived impact on recognition and revision oftarget problems and target problem procedures, andtolerability/burden of the measures embedded in the app.Therapist interviews explored experiences of incorporating thetechnology within the care pathway, perceived benefits andbarriers…	X	"The number of times that the participants opened the app andthe clinical details of the target problems and target problemprocedures were recorded."		>Modality of tool - "restrictions and flexibility; online/offline access; convenience) >creative additions and personalization	Integration into care: reminders; habit forming	>Clinicians - Incorporating the app into clinical practice >Privacy and Security - data protection and storage; trust >Support from Clinician - "The aim of the CAT-App was not to replace the therapist andthe therapy, but rather enhance the relational awareness workof the patient, and this aim was echoed in the interviewsconducted with therapists. Therefore, therapy was still necessaryalongside pa…
Vohringer	2020	Should I stay or must I go? Predictors of dropout in an internet-based psychotherapy programme for posttraumatic stress disorder in Arabic	European Journal of Psychotrumatolog	Vöhringer M, Knaevelsrud C, Wagner B, et al. Should I stay or must I go? Predictors of dropout in an internet-based psychotherapy programme for posttraumatic stress disorder in Arabic. Eur J Psychotraumatol. 2020;11(1):1706297. Published 2020 Jan 23. doi:10.1080/20008198.2019.1706297	Germany	In order to further clarify the question of predictors of dropout, an exploratory research design was applied to a large sample, testing 25 different variables from the three domains as possible predictors.	Clinical prediction rule	N/A - Internet-based cognitive-behavioural treatment approach for posttraumatic stress disorder in Arabic	Website	Computerized interventions, resources, applications	Symptom Focused (Extending or enhancing discrete face-to-face therapy around specific symptoms)	"The interactionbetween participants and therapists was asynchro-nous, i.e. the exchange of written assignments ina secured webportal was not simultaneously.Patients were asked to spend 45 minutes for eachassignment and to write a text on the secured web-portal during this time. Therapists provided indivi-dual feedback and further writing instructions within48 hours after patients completed each …	Patients with PTSD	Adults	PTSD	Advertisements on the internet and through printmedia, radio, and television	Completion of six writing assignments			X	online screening questionnaires				>Demographic Characteristics - "These variables werethe year of registration (earlier years of registrationpredicted lower dropout probability), the marital sta-tus (divorced participants probability to drop out was higher compared to non-divorced, i.e. single,married, or widowed, clients), and the treatmentcredibility scores (higher dropout probability of par-ticipants with lower treatment credi…
Bechtel	2021	Care manager perspectives on integrating an mHealth app system into clinical workflows: A mixed methods study	General Hospital Psychiatry	Bechtel, J. M., Lepoire, E., Bauer, A. M., Bowen, D. J., & Fortney, J. C. (2021). Care manager perspectives on integrating an mHealth app system into clinical workflows: A mixed methods study. General hospital psychiatry, 68, 38–45. https://doi.org/10.1016/j.genhosppsych.2020.10.004	United States	"This study aimed to examine care manager perspectives on the adoption, use and impact of an mHealth system deployed within a pragmatic Collaborative Care trial for rural patients with PTSD and/or Bipolar Disorder"	Qualitative Study	SPIRIT mobile app system	Mobile App	Telehealth/Telemonitoring;Computerized interventions, resources, applications	Symptom-Focused	"CMTS tracks app and provider submitted symp tom measures and displays alerts if a patient endorses suicidal ideation on the PHQ-9 scale"	Patients from 12 Federally Qualified Health Centers in 3 states	Adult	PTSD; Bipolar Disorder	12 Federally Qualified Health Centers (FQHC)	Not Reported	X	Care managers were interviewed using semi-structured interviews.	X	≥1 symptom measure via the app system.	> Device - "CMs who personally use an iPhone were unable to train themselves and demonstrate the app system to patients. Consequently, there was a desire for a web interface for desktops or laptops that bothpatients and CMs could use"				> Workflows -"patient data redundancy emerged within clinic and app system collection of symptom measure" > Expectations - "CMs were also worried patients would see using the app system as a replacement for care, something it was not designed to do (Table 3, Q18). They felt it could cause patients to disengage from treatment right when the CM began fostering a therapeutic alliance	> Integration into care- "Created additional workflows that had to be managed alongside existing paper formats - led to confusion	> "Infrastructure shortcomings - "Lack of regional infrastructure was frequently reported by CMs as a barrier to adoption" > Financial burden of patients and access to the technology			"Within the CoCM model, CMs are the primary person responsible for monitoring symptoms and treatment response while delivering evidence-based behavioral interventions. A web-based patient registry, the Care Management Tracking System (CMTS), was designed to help CMs perform these tasks [18]. The referral model involved an external psychiatrist and psychologist who managed behavioral health treatm…
Matanov	2021	Acceptability of a technology-supported and solution-focused intervention(DIALOG+) for chronic depression: views of service users and clinicians	BMC Psychiatry	Matanov A, McNamee P, Akther S, Barber N, Bird V. Acceptability of a technology-supported and solution-focused intervention (DIALOG+) for chronic depression: views of service users and clinicians. BMC Psychiatry. 2021;21(1):263. Published 2021 May 20. doi:10.1186/s12888-021-03256-5	UK	"The aim of this study was to explore the acceptability and relevance of DIALOG+ for the treatment of chronic depression in community-based settings"	Qualitative research	DIALOG+	Mobile Apps	Computerized interventions, resources, and applications	Comprehensive (Fully integrating e-mental health resources into care)	"Clinicans were given training in the DIALOG+ intervention, and were asked to deliver at least one DIALOG+ session per month"	Patients with depression for at least 2 years	Adult	Chronic depression	"3 NHS England mental health Trusts: East London NHS foundation Trust, Oxford health NHS foundation Trust and Gloucestershire health and Care NHS foundation Trust."	3 months	X	interviews with clinicians and service users (patients)			>Modality of tool - "Participants highlighted technology-related benefits including easily accessible information, the visual display of routinely collected outcome data, and the paper-free nature of the intervention."	>Feedback - "some clinicians observed that the service users they worked with had difficulties in recognising Improvements even when they reported higher Satisfaction scores. they emphasised that rapid progress is unlikely to happen in service users who have long-term conditions, and that difficulties in acknowledging positive change may be a feature of chronic depression"	>Expectation Setting - Conversely, others felt that using the app impaired the natural flow of communication, making it more confined to the specific areas included on the scale and less likely to spontaneously move in other directions.	>Ease of use - "the ratings on the scale were visually displayed on the tablet and could be compared across sessions. this feature was particularly useful for therapeutic reflection, enabling service users and clinicians to monitor changes over time and identify areas of improvement or deterioration"	>Integration into care - "using DIALOG+ brought more structure into regular clinical meetings for Both service users and mental health professionals, introducing a clear process to follow"	>Expectation setting- "Although most service users and clinicians acknowledged the benefits of the structure afforded by DIA-LOG+, some found the format too rigid and prescriptive, preventing them from talking about all the topics they wanted to address"
Knutson	2021	A Pilot Test of a Text Message-Based Transgender and Nonbinary Affirmative Cognitive-Behavioral Intervention for Anxiety and Depression	Psychology of Sexual Orientation and Gender Diversity	Knutson D, Kertz S, Chambers-Baltz S, Christie MB, Harris E, Perinchery R. A pilot test of a text message-based transgender and nonbinary affirmative cognitive-behavioral intervention for anxiety and depression. Psychology of Sexual Orientation and Gender Diversity. 2021;8:440-450.	United States	"The current study presents pilot feasibility data examining a 6-month transgender-affirmative intervention based on short message service (SMS)"	Case series	The Transgender Empowerment by Texting (TExT) protocol for anxiety and depression	SMS/Texting	Computerized interventions, resources, and applications; Telehealth and telemedicine	Coaching (Actively supporting the patient to complete a e-mental health intervention and overcome barriers)	"Coaches guided skill practice sessions."	Individuals identifying as transgender and/or nonbinary with anxiety/depression	Adult	Anxiety/depression	"Purposive convenience sample obtained through partnerships with national organizations, groups in rural areas, and social media advertisements."	6 weeks			X	" 12-item sur_x0002_vey with five Likert-type scales and seven free-response questions. Likert-type items asked participants to rate their impression of the intervention on 11-point scales."	>Device - ", one participant switched from a more advanced phone to a “flip phone” and was able to complete the majority of the study on that device"		>Expectation Setting - "Study participants reported wishing the intervention lasted longer because they enjoyed having someone to discuss their difficult experiences with."	>Expectation Setting - "Participants also commented on the accessibility of the study. For example, one partic_x0002_ipant wrote, “It was nice to know a few times a week I could text some frustration. The accessibility was the best part"
Ola	2021	Evaluating the Feasibility and Acceptability of the Lifestyle Enhancement for ADHD Program	Journal of Pediatric Psychology	Ola C, Gonzalez E, Tran N, et al. Evaluating the Feasibility and Acceptability of the Lifestyle Enhancement for ADHD Program. J Pediatr Psychol. 2021;46(6):662-672. doi:10.1093/jpepsy/jsab039	United States	"To evaluate the feasibility and acceptability of the Lifestyle Enhancement for Attention Deficit Hyperactivity Disorder (ADHD) Program (LEAP), a novel parent behavior management training program that promotes physical activity (PA) and positive health behaviors and is enhanced with mobile health technology (Garmin) and a social media (Facebook) curriculum for parents of children with ADHD."	Other: Feasibility study	LEAP	Website; Chat Group/Community	Computerized interventions, resources, and applications; Wearable computing and monitoring; Peer support through social media and other technologies	Promotion (Providing information about self-help resources)	" licensed psychologist and psychology trainees led each parent group in an outpatient hospital-based psychiatry clinic."	Children between 5 and 10 years of age with an ADHD diagnosis and their parent	Youth	ADHD	Outpatient Psychiatry clinic via Clinician referrals, study fliers distributed to local primary Care clinics, and social media (Facebook) advertisements.	Not mentioned	X	Focus groups - Questions solicited their LEAP experiences, including using the Garmin devices, study measures, Facebook group, and overall study participation	X	Acceptability: Client Satisfaction Questionnaire (CSQ-8) Adherence: Treatment Adherence Inventory (TAI)			>Technical Challenges - "The most frequent qualitative feedback about LEAP from parents focused on wanting more technical support to learn about the Garmin features (e.g., set reminders or alarms) and synchronizing with their smartphones. Secondly, parents also shared ideas on promoting greater interest and engagement on Facebook"	>Integration into care - "Parents commonly shared ways to stay active, as well as challenges with health behaviors and skills discussed in group. For example, one parent posted, œMy son has no interest in anything other than the iPad."
Primack	2021	Feasibility and acceptability of the mobile application for the prevention of suicide (MAPS)	Military Psychology	Primack JM, Bozzay M, Barredo J, et al. Feasibility and acceptability of the mobile application for the prevention of suicide (MAPS). Mil Psychol. 2021;34(3):315-325. Published 2021 Oct 28. doi:10.1080/08995605.2021.1962187	United States	"Provide a detailed over-view of the MAPS intervention, to highlight initial feasibility and acceptability data, and to underscore the clinical and research benefits of this type of intervention for our high-risk Veterans."	Other: Feasibility study	Mobile Application for the Prevention of Suicide (MAPS)	Mobile Apps; Other: EMA	Computerized interventions, resources, and applications	Coaching (Actively supporting the patient to complete a e-mental health intervention and overcome barriers)	"MAPS is designed to be personalized for each user and the initial setup is intended to be a collaborative process between the user and his/her provider"	Individuals with "suicide attempt or suicidal ideation with intent to make a suicide attempt within 48 hours of hospitalization"	Adult	Suicide attempt/ideation	Psychiatric inpatient unit at a VA Medical Center in the northeastern United States.	2-6 weeks	X	Semi-structured interview focused on the following items: (a) app structure; (b) response format; (c) content; and (d) overall impressions	X	Acceptability: The Session Evaluation Form (SEF) the Client Satisfaction Questionnaire (CSQ)		>Personalization - "common areas of strength mentioned by multiple Participants included: increased self-awareness, decreased feelings of isolation, facilitation of coping skills, and personalization of questions and coping strategy recommendations."		>Personalization- "Participants mentioned that while the surveys were repetitive, the routine of answering questions about their cur-rent emotional and mental state gives them the opportunity to understand triggers and become more self-aware." >Span across the care journey - "Participants were most interested in the following features: inspirational quotes, broad bank of coping strategies, a week…	>Personalization - "Several Participants stated they would have liked the opportunity to answer different variations of the survey questions or to be able to add more detail to the questions, so they could track events that impacted their mood"
Arnfred	2021	Virtual Reality Exposure in Cognitive Behavioral Group Therapy for Social Anxiety Disorder: A Qualitative Evaluation Based on Patients and Therapists Experiences	Translational Issues in Psychological Science	Arnfred BT, Bang P, Winther Davy J, Larsen LQ, Hjorthøj C, Christensen AB. Virtual reality exposure in cognitive behavioral group therapy for social anxiety disorder: A qualitative evaluation based on patients’ and therapists’ experiences. Translational Issues in Psychological Science. 2021;7(3):229-247.	Denmark	"Investigate the experience of patients and therapists using virtual reality exposure (VRE) in group therapy, to identify challenges tied to this treatment format.:	Qualitative research	N/A - Cognitive Behavioural Therapy/Virtual Reality Exposure	Other: See below	Computerized interventions, resources, and applications; Virtual Reality	Coaching (Actively supporting the patient to complete a e-mental health intervention and overcome barriers)	"All therapists were clinical psychologists with several years of experience with delivering CBT in group for SAD but had no prior experience with VRE."	"Referred by their general practitioner to outpatient treatment"	adults	social anxiety disorder (SAD)	Referral to outpatient care	N/A - Not Reported	X	Semi structured interviews and was based on an interview guide			>Delivery of Modality - "realistic it felt and how much anxiety it produced." >Technical Challenges - "significant amount of time was spent with technical issues and simply setting up and storing away the equipment"			>Interaction and Follow Up - "One recurring reason for not feeling present within the virtual environments was the inability to interact with them" ... "Almost all participants referred to the personal relevance and their expectations of the environments as important factors for their experience of presence" >Clinical Condition- "One therapist expressed the idea of a screening test to determine t…	>Administrative Burden and Privacy- "For the participants, it seemed to stem from a desire to have more time with the exposure and to have a more private environment to perform the exercises in. For the therapists, it seemed to stem primarily from a desire to avoid managing multiple VR headsets at the same time and as such to be able to focus more on the actual exposure."
Strauss	2021	Is clinician-supported use of a mindfulness smartphone app a feasible treatment for depression? A mixed-methods feasibility study	Internet Interventions	Strauss, C., Dunkeld, C., & Cavanagh, K. (2021). Is clinician-supported use of a mindfulness smartphone app a feasible treatment for depression? A mixed-methods feasibility study. Internet interventions, 25, 100413. https://doi.org/10.1016/j.invent.2021.100413	United Kingdom	"(2) participants engage with the intervention, (3) participants and clinicians find the intervention acceptable"	Mixed Methods	Headspace	Mobile Apps	Computerized interventions, resources, applications	Coaching (Actively supporting the patient to complete a e-mental health intervention and overcome barriers)	6 PWP Support - "Support sessions included an exploration of participants' experiences of mindfulness practice using Headspace since the previous session, identifying and addressing barriers to engaging with Headspace practices and developing engagement strategies (where relevant) with a view to enhancing supportive accountability, drawing out participants' learning from mindfulness practice and …	Patients with moderate to severe depression	Adults	Depression	IAPT Service patient	60 days	X	Interviews			> Accessibility of the intervention. "The accessibility of having Headspace immediately available on a smartphone was high-lighted by some participants"	> "Participants discussed some of the difficulties with mindfulness practice, such as feelings of boredom and frustration with mind-wandering and feeling somewhat driven to practice so that it could feel prescriptive and akin to a chore: It could get, it could get quite, I wouldnt say boring, but quite, erm, monotonous, mundane, to just still be constantly doing the same thing and not to be think…	>Training - "A couple of interviewees found the decrease in verbal guidance as users progress through Headspaces Basics packs unhelpful"		> Support from Clinicians - "One prominent theme to emerge for the analysis was the importance of the PWP support sessions to facilitate engagement with Headspace.| > Personalization - "A salient theme for some of the participants was that the intervention did not provide sufficient support or sufficient tools to fully address their difficulties. Despite reporting some benefits, one person felt a…	> Resourcing and Staff Time - "The IAPT service lead reflected that, as with all changes within IAPT services, the intervention was somewhat challenging to implement as it required additional staff training and supervision, changes to client care pathways and online systems, and time to educate staff members on a new form of treatment."
Medalia	2021	Feasibility and acceptability of remotely accessed cognitive remediation for schizophrenia in public health settings .	Psychiatry Research	Medalia, A., Saperstein, A. M., Stefancic, A., Meyler, S., Styke, S., Qian, M., Liu, J., & Cabassa, L. J. (2021). Feasibility and acceptability of remotely accessed cognitive remediation for schizophrenia in public health settings. Psychiatry research, 301, 113956. https://doi.org/10.1016/j.psychres.2021.113956	United States	"consider feasibility, stakeholder acceptability, and the facilitators and barriers to implementation."	Mixed Methods, RCT	Name unknown - Hybrid cognitive remediation (CR) intervention	Website	Computerized interventions, resources, applications	Coaching (Actively supporting the patient to complete a e-mental health intervention and overcome barriers)	"Each session includes a 15-minute manualized group-based discussion based on the concept of “Bridging,” intended to promote generalization by linking cognitive activities to daily activities and recovery goals. In Hybrid CR, participants attended one clinician-led session that followed the above format"	Adults with schizophrenia or schizoaffective disorder	Adults	Schizophrenia	New York State Office of Mental Health (OMH) in the New York City metro area	15 weeks (30 sessions delivered twice weekly)	X	semi-structured interviews	X	attendance and retention rates	> Lack of Access to a Computer. "The biggest and most frequently mentioned challenge to implementing Hybrid CR was most clients lack of access to a computer outside of the clinic. As one client explained, œnot having internet access made it hard for me because I wasnt able to do the exercise at my house. So I had to travel all the way [to the clinic]" > Clinic Infrastructure - "Clinic Infrastruct…			> Training and Education - "Most clients had limited experience with computers and reported difficulties logging onto computers, accessing and navigating the internet, logging onto the CR exercise sites, and understanding or remembering steps to do the exercises. Further com-pounding this challenge was some clients hesitation to ask for help because they did not want to bother staff."	> Support from Clinicians - "Both clients and staff acknowledged that many clients had to rely on clinicians at least to get me started. Indeed, clients most frequent response to what helped them complete homework was support from clinicians. While clinicians were generally available to help clients launch homework exercises, they sought to limit the intensity of support offered during homework s…	> Administrative Burden - "While clinicians noted Hybrid CR presented a œlighter work-load, it still placed a strain on their time: "it became a little bit more challenging, because we had to find the time to not only just monitor the computer room...but also just to make sure that they understand how to manipulate the computer. "		> Social environment. "Clients differed in the degree to which they valued working alone or engaging with peers. For some, working alone offered more opportunities to think, reflect, and focus on the homework: œI liked that I had some quiet time to think about it because, myself, in class, it might have been too overwhelming because there was a lot of people. So when I was home, I concentrated be…		"Clinic and Hybrid CR conditions were structured to differ in time spent with clinician and peers, and group discussion. Clinic CR (Medalia et al., 2019) consists of thirty 60-minute clinician-led sessions delivered twice weekly in a small group format with rolling admission. Within each session, participants spend 45 min training on 3“4 computerized exercises selected by the clinician from a men…
Smart	2021	The acceptability of a therapist-assisted internet-delivered cognitive behaviour therapy program for the treatment of anxiety disorders in adolescents: a qualitative study	European Child and Adolescent Psychiatry	Smart, K., Smith, L., Harvey, K., & Waite, P. (2023). The acceptability of a therapist-assisted internet-delivered cognitive behaviour therapy program for the treatment of anxiety disorders in adolescents: a qualitative study. European child & adolescent psychiatry, 32(4), 661–673. https://doi.org/10.1007/s00787-021-01903-6	United Kingdom	"Explored adolescents experiences of being treated for an anxiety disorder, using an online intervention with therapist support"	Qualitative Study	BRAVE for Teenagers-ONLINE	Website	Computerized interventions, resources, applications	Coaching (Actively supporting the patient to complete a e-mental health intervention and overcome barriers)	" Each participant was supported by a therapist who encouraged them to complete sessions on time, emailed individualised feedback after each session, and provided a telephone call mid-way through to help them plan their exposure hierarchy (the ‘BRAVE ladder’)."	Part of an RCT for adolescent anxiety disorders in a UK NHS Child and Adolescent Mental Health Service (CAMHS)	Youth	"adolescents diagnosed with generalized anxiety dis-order, separation anxiety disorder, social anxiety disorder, specific phobia, panic disorder with or without agoraphobia or agoraphobia without panic disorder"	Berkshire NHS Foundation Trust CAMHS Anxiety and Depression Pathway	10 weeks	X	semi-structured interviews			Connectivity Issues - "connectivity and technical issues could get in the way of being able to access the program. ˜You could be in the middle of something quite important and the internet cuts out...its happened so many times"	> Expectation Setting - "A lack of flexibility with format can interfere with engagement - "The length of sessions and the large amount of reading involved was highlighted by the majority of participants" > Personalization and Feedback - "While repetition was built into the program to allow par-ticipants to practice and consolidate skills, for some, this was often perceived negatively.Because the…	> Personalization - "Participants reflected on the design of the program and the degree to which they felt it was appropriate for people of their age. It was clear that many of the participants appreci-ated the aspects of the program designed to be less formal, specifically the animations and the quizzes, which meant that doing the program was ˜not a chore" "However, others found this harder to o…		>Support from Clinician - "Others, including those who were very much improved, were clear that they would have chosen to have sessions face to face with a therapist over online delivery, which was seen as ˜not the same (Isabelle). I just dont really like online and stuff...like I used to do online lessons and I just I dont feel like I was really taking it in as much as I would if you were actual…
Steare	2021	A qualitative study of stakeholder views on the use of a digital app for supported self-management in early intervention services for psychosis	BMC Psychiatry	Steare T, Giorgalli M, Free K, et al. A qualitative study of stakeholder views on the use of a digital app for supported self-management in early intervention services for psychosis. BMC Psychiatry. 2021;21(1):311. Published 2021 Jun 19. doi:10.1186/s12888-021-03317-9	UK	"Explores the acceptability of a Smartphone app (My Journey 3) for self-management in Early Intervention in Psychosis (EIP)"	Qualitative research	My Journey 3	Mobile Apps	Computerized interventions, resources, applications	Coaching (Actively supporting the patient to complete a e-mental health intervention and overcome barriers)	"Supporting EIP service clinicians were asked by the re-searcher to provide regular encouragement to use it dur-ing the study period, and to further discuss and developdiscuss participantspersonal recovery goals and relapseprevention plans at future clinical appointments."	Part of the ARIES feasibility trial, eparticipating in EIP services	Young Adult/Adult	Schizophrenia	"Recruitment to the ARIES study wasconducted over a 7-month period in 2017."	Not Reported	X	Interviews			>Privacy and Security - "A few participants werereluctant to save personal information on My Journey 3due to a possible risk of that information being exposed.œIm paranoid about putting my information in, if Iput all my personal information on a phone, youvegot ways of losing your phone and things like that so I mean on my phone"	>Personalization - "Although only a few service user participants reportedthat aspects of My Journey 3 were a burden, a recurringtheme was the repetitiveness and length of the symptomand early warning signs tracker."	>Ease of Use - "Some service users felt theapp was straightforward and did not require additionalhelp or support from EIP service professionals.œI mean for me it was pretty easy to use so I dontknow what the additional support would haveadded necessarily(Service User 7, 27 years old)However, other service users felt they lacked supportand did not have the confidence to use the various fea-tures …	>Demographic - "the age of service users was reported by clini-cians as a factor that may impact engagement with MyJourney 3 and overall effectiveness. Younger serviceusers were perceived as more likely to use My Journey 3in comparison to their older counterparts:œ...I think especially for younger people perhaps,˜cos theyre more into apps and Smartphones andwhat have you, so perhaps that demograp…	>Impact on workload - "Due to workloadpressures, they were often unable to provide as muchsupport to service users as intended, with My Journey 3sometimes not seen as a priority in their role.œI think just on top of everything that I have to do, Ifelt that the app was kind of pushed to the back...(Clinician 6)œI guess by January it wasnt fresh in my mind andduring visits it didnt occur to me to …
Austin	2021	Service User Experiences of Integrating a Mobile Solution (IMPACHS) Into Clinical Treatment for Psychosis	Qualitative Health Research	Austin SF, Frøsig A, Buus N, et al. Service User Experiences of Integrating a Mobile Solution (IMPACHS) Into Clinical Treatment for Psychosis. Qual Health Res. 2021;31(5):942-954. doi:10.1177/1049732320986556	Denmark	"The study aimed to identify service users personal experiences when using a mHealth solution in treatment based on a cognitive behavioral approach to psychosis (CBTp)"	Qualitative research	Improving Availability and Cost-effectiveness of mental Healthcare for Schizophrenia through mHealth (IMPACHS)	Mobile Apps	Computerized interventions, resources, applications; Telehealth and telemedicine	Coaching (Actively supporting the patient to complete a e-mental health intervention and overcome barriers)	>"a series of follow-up questions were accessible to service users and clinicians that allowed closer monitoring of relevant symptoms. The format of the content was adapted to the solution in close dialogue with the respective IT expert" >"Action plans, triggers, and warning signs could be edited through either the app or the clinician dashboard"	Participants with schizophrenia spectrum	Adult	schizophrenia spectrum	Early intervention service for psychosis -OPUS	6 months	X	"The interview was structured as to start with broad questions about everyday life and how participants experienced their mental health problems, followed by questions on participants experiences of treatment and their relationship with the treatment pro-vider. The final phase of the interview involved questions about participants interactions with the mobile solution during treatment and specifi…			>Modality of Tool - "All participants described the advantage of having the mobile solution installed on their phone, which meant it was accessible at all times, given the majority of partici-pants had access to their mobile in most situations."	>Integration into care - "indicated that interaction with the solu-tion facilitated conversations with their therapist. This promotion of dialogue usually occurred by accessing data from daily self-assessment in weekly therapy sessions, where the participant and therapist examined visual sum-maries (graphs) via the clinician dashboard"	>Technical Challenges - "Technical challenges, while infrequent, could affect negatively participants engagement. These technical problems could range from difficulties logging on to the system to challenges with navigation or the solution freezing/not updating correctly preventing access" >Personaliation - " by partici-pants, included setting up the customized elements of the solution (particula…	>Clinical Condition - "common issues included negative internal states, such as symp-toms, or external issues relating to difficulties in navi-gating in the mHealth solution or technical problems. Participants responses to these issues ranged from slight irritation to totally disengaging with the solution"				>Privacy and Security - "data security was not described as a com-mon concern by participants, despite a number of previous qualitative studies having identified this as a significant issue for service users when using technology in mental health treatment"		"The mHealth solution comprised two integrated plat-forms based on CBTp. The first solution (Monsenso) consisted of self-monitoring function for inputting infor-mation on mood, symptoms, and reflections, while the second solution, the internet-based training (IBT) learn-ing management system (Time 4U), contained a range of e-learning modules covering relevant topics for psycho-sis. Permission fro…	"Many participants noted that the mHealth solution led to greater reflection on a number of levels, whether it be simply recalling the days events when completing self-monitoring or examining a specific situation to develop a better understanding of how this situation affected mood and behavior. Some participants were able to use different elements of the solution to reappraise their understandin…
Rohricht	2021	Simple Mobile technology health management tool for people with severe mental illness: a randomised controlled feasibility trial	BMC Psychiary	Röhricht F, Padmanabhan R, Binfield P, Mavji D, Barlow S. Simple Mobile technology health management tool for people with severe mental illness: a randomised controlled feasibility trial. BMC Psychiatry. 2021;21(1):357. Published 2021 Jul 16. doi:10.1186/s12888-021-03359-z	UK	"This study aimed to assess the feasibility, acceptability, and potentialclinical benefits of a mobile technology health management tool to enhance community care for people withsevere mental illness."	Randomised controlled trial	Florence	SMS/Texting	Telehealth and telemedicine	Symptom Focused (Extending or enhancing discrete face-to-face therapy around specific symptoms)	"The electronic messaging system enabled onlinemonitoring of the wellbeing scores on a dashboard"	"Eligible patients were those 18“65 years old with Severe Mental Illness(Schizophrenia, Schizoaffective Disorder, BipolarDisorder) from NHS Trust"	Adult	Severe Mental Illness(Schizophrenia, Schizoaffective Disorder, Bipolar Disorder)	"community mental health team settings in East London, involving two Community Mental Health / Recovery Teams andone Early Intervention in Psychosis team"	Not Reported	x	semi-structured interviews				>Support from Clinician - "Some participants found the scoring a little challen-ging and acknowledged that sometimes they censoredtheir responses and at other times avoided contact withtheir care coordinator. Some felt cautious about beingmonitored˜they never used to check up on me before,whilst others acknowledged this could be a useful gate-way to accessing care and averting crises."		>Personalisation of Florence -"Personalisation of the sys-tem based on the service users individual need and theirdaily routines was important to many of the participants.Some people felt that the frequency and timing of com-pleting wellbeing scores could be adapted to be less ormore frequent depending on individual need. The timethat they received wellbeing score reminders was not al-ways suitab…	>Guidance for use - "Florencewhilst others expressed spe-cific use for˜Florence, such as when supporting serviceusers to make transitions, or for use in an outreach for-mat rather than offered as part of routine care. One staffmember expressed concerns about the automated natureof the system:œService users to have more responsibility and poweron sharing their information with clinicians,therefore…
Gordon	2021	Developing an explanatory theoretical model for engagement with a web-based mental health platform: results of a mixed methods study	BMC Psychiatry	Gordon D, Hensel J, Bouck Z, et al. Developing an explanatory theoretical model for engagement with a web-based mental health platform: results of a mixed methods study. BMC Psychiatry. 2021;21(1):417. Published 2021 Aug 21. doi:10.1186/s12888-021-03391-z	Canada	"Investigate the influences on the extent to which people engage with BWW."	Randomised controlled trial	Big White Wall	Chat Group/Community	Peer support through social media and other technologies	Case Management (After initial assessment, practitioner makes a recommendation or referral to a specific intervention or resource)	"The application offers a range ofcomponents that incorporate evidence-based treat-ment strategies for mental well-being, all monitoredcontinuously byœWall Guides. These guides aretrained mental health professionals based in theUnited Kingdom who monitor for respectful and ap-propriate content and engage with users as required.These individuals review user activity and posts to en-sure the conten…	"Patients from three partici-pating hospitals in Ontario and their affiliated programs with mental health issues"	Youth and Adults	Mixed	"Participants were recruited by health care staff from avariety of settings including general psychiatry consult-ation clinics for adults and youth (primarily referrals formood and anxiety disorders), a substance use program,crisis services (an emergency department and an urgentcare clinic), a general psychotherapy clinic, and special-ized therapy programs for posttraumatic stress and bor-derline…	3 months	X	"Participants were interviewed within the first2 weeks of receiving access to the BWW, and again asecond time between within 2 weeks of completing their12-week experimental period. The goal of this timing forthe interviews was to gain insights related to early expe-riences using the BWW and then related to overarchingreflections on their experiences at the follow-upinterviews"	X	"Account activation, total BWW logins, total time onBWW"	>Modality of the Tool - "Technology-related challenges in accessing BWWAn additional feature of the early experiences withBWW is the ease with which participants access theweb-based platform. In this study, BWW was accessibleonly via web browser, not via mobile application. Acces-sing BWW in a web browser proved problematic" >Also has impact on early experiences			>Clinical Condition - "Individuals from general adult psychiatryclinics, females, those out of work, and those withgreater levels of anxiety as assessed with the GAD-7 hadsignificantly more BWW logins than their demographiccounterparts. All PHQ-9 severity categories had fewerlogins than the minimal depression referent group, butthe difference was significant only for the moderate-severe depressio…
Bailey	2021	Moderated Online Social Therapy for Young People With Active Suicidal Ideation: Qualitative Study	Journal of Medical Internet Research	Bailey E, Robinson J, Alvarez-Jimenez M, et al. Moderated Online Social Therapy for Young People With Active Suicidal Ideation: Qualitative Study [published correction appears in J Med Internet Res. 2021 Jun 10;23(6):e29645. doi: 10.2196/29645]. J Med Internet Res. 2021;23(4):e24260. Published 2021 Apr 5. doi:10.2196/24260	Australia	"The aim of this study is to report qualitative data collected from study participants regarding their experience of theweb-based social network and the consequent safety features"	Cohort study	Affinity	Website	Computerized interventions, resources, applications; Peer support through social media and other technologies	Coaching (Actively supporting the patient to complete a e-mental health intervention and overcome barriers)	" Clinicaland peer moderators promote engagement with the socialnetwork and therapeutic content and provide guidance,information, and emotional support to users."	"Participants were current clients of a youth mental health clinicin Melbourne, Australia (the Youth Mood Clinic)"	Youth	Mood Disorder	"youth mental health clinicin Melbourne, Australia (the Youth Mood Clinic)"	8 weeks	X	Semi structured interviews were conducted with each participant - to obtain feedback regarding their experience				>Personalization- "Participants also expressed appreciation for the way the peerand clinical moderators connected with them and the socialnetwork. Many (8/15, 53%) valued when moderators reachedout with personalized messages to check on them or suggestparticular therapeutic components to try within Affinity" heme 2: The Importance of Mutual ExperiencesMany participants (13/15, 87%) specifically s…		>Clinical Condition- "Many participants (12/15, 80%) discussed feelings of anxiety or apprehension related to posting on the network and/or replying to posts made by others" >Personalization- "Some participants (7/15, 47%) expressed dissatisfaction with their inability to interact more closely or on a long-term basis with other users."	>Privacy and Safety - "The first theme describes participants experiencing Affinity asa positive environment, wherein they felt both safe andsupported. Indeed, many participants (11/15, 73%) specificallydiscussed feeling safe on Affinity. This sense of safety wasdiscussed both in terms of being shielded from negative contentand feeling safe from ridicule or judgment." >Personalization - relevance…
Khan	2021	Fidelity of Delivery and Contextual Factors Influencing Children's Level of Engagement: Process Evaluation of the Online Remote Behavioral Intervention for Tics Trial	Journal of Medical Internet Research	Khan K, Hollis C, Hall CL, et al. Fidelity of Delivery and Contextual Factors Influencing Children's Level of Engagement: Process Evaluation of the Online Remote Behavioral Intervention for Tics Trial. J Med Internet Res. 2021;23(6):e25470. Published 2021 Jun 21. doi:10.2196/25470	UK	"This study aims to explore the fidelity of delivery and contextual factors underpinning the ORBIT trial"	Qualitative research	ORBIT	Website	web-based, remote, therapist-supported, and parent-guided behavioral intervention	Coaching (Actively supporting the patient to complete a e-mental health intervention and overcome barriers)	"Both children and parents had regular contact with a therapist during the 10-12 week period via messages that were sent within the treatment platform (resembling an email) or via telephone, if required. The therapist was also able to directly comment on exercises that the participant had been working on and give specific feedback to motivate participants."	Children and parent participants	Youth	Tics	ORBIT (Online Remote Behavioral Intervention for Tics) trial	Not Reported	X	" In addition to the interviews, at the end of the treatment, all participants were asked to give their overall feedback on the intervention, to which they could provide open-ended responses. Table 2 demonstrates how various data sources contributed to the different components of implementation fidelity."	X	Satisfaction and Treatment Credibility Demographic and Clinical Data Usage Metrics				>Expectation Setting - "However, a clinician identified that some families were worriedabout the level of commitment involved and associated travelto one of the study sites (quote 1) under the theme clinicianperceptions of and contribution to recruitment"	>Role of Clinician Support - "Although satisfaction was rated highly, some participants feltthat the role of the therapist was somewhat misleading. Thiswas captured by the theme expectations of role of the therapist.Some felt that a therapist was not needed for the delivery of theintervention (quote 7). Some parents agreed with the sentimentthat they could have completed the therapy without theas…		>Demographic Characteristics - "Multiple linear regression was conducted, with CYPsengagement factor score as the dependent variable, and site,childs age, childs gender, IMD, TTSS, referral method,parental education, therapist time for parents, and parentschapter completion as the independent variables." >Support from Family Member - "The theme of parental persuasivenesswas generated in theframew…
Gire	2021	Care co-ordinator in my pocket': a feasibility study of mobile assessment and therapy for psychosis (TechCare)	BMJ Open	Gire N, Caton N, McKeown M, et al. 'Care co-ordinator in my pocket': a feasibility study of mobile assessment and therapy for psychosis (TechCare). BMJ Open. 2021;11(11):e046755. Published 2021 Nov 16. doi:10.1136/bmjopen-2020-046755	UK	"The aim of the project was to examine the acceptability and feasibility of a mobile phone application-based intervention ˜TechCare"	Cohort study	TechCare	Mobile Apps	Computerized interventions, resources, applications	Symptom Focused	" When symptoms are exacerbated causing severe distress, the crisis response may include contacting the EIS or an agreed designated contact. In the feasibility context, an examination of the response rates to the questions and notifications was observed including the participants’ selection of interventions."	"Each service user must have been accepted into the Psychosis Group of the Lancashire Early Intervention Services"	Adults	Psychosis	Lancashire EIS Services	6 weeks	X	Semistructured Interviews			>Privacy and Security - "Participant views relating to confidentiality were also discussed in the one-to-one interviews. There was specific reference to the security access on the device and how it can have an impact. In addition, it was recommended that having a privacy policy on the App would provide further details on the confiden-tiality arrangements of the intervention. Having this explained…		>Ease of Use - "The usability of the device in terms of its day-to-day usage was found to be easy to manage with particular refer-ence to the easy navigation of the TechCare App. This was suggested to be an important factor in the App usage."		>Support from Clinician - "The participants view was that having easy access to infor-mation and useful contact details provided an avenue for participants to seek help. The availability of help through the App was seen as a prompt for service users. The partic-ipants reported that the App was used at times when they experienced distress associated with their illness, thus providing greater auton…
Silfee	2021	Health Care Provider Perspectives on the Use of a Digital Behavioral Health App to Support Patients: Qualitative Study	JMIR Formative Research	Silfee V, Williams K, Leber B, et al. Health Care Provider Perspectives on the Use of a Digital Behavioral Health App to Support Patients: Qualitative Study. JMIR Form Res. 2021;5(9):e28538. Published 2021 Sep 28. doi:10.2196/28538	United States	This study assessed providersviews on the feasibility and acceptability of delivering a cognitive behavioral therapy(CBT)-based mobile app in multiple care settings.	Qualitative research	RxWell	Mobile Apps	Computerized interventions, resources, applications; Telehealth and telemedicine	Coaching (Actively supporting the patient to complete a e-mental health intervention and overcome barriers)	"Digital health coaches, employed by UPMC, provide in-appsupport by guiding patients through setting goals, buildingintrinsic motivation, and recognizing successes."	"adult patients experiencing depression or anxiety to RxWell"	Adults	depression	"Participating care settings were identified from the UPMCprovider network based on interest in participating in a qualityimprovement initiative focused on improving uptake of RxWell,a dCBI developed by UPMC Health Plan...A convenience sampling approach, across all sites, was used to identify individual providers for participation."	Not Reported	X	interviews						>Expectation Setting - "The providers offered insights into why patients may not engageor stay engaged with the app, including believing that patientsneeded to have a certain level of motivation and emotionalcapacity to engage with the app, had a busy lifestyle, or had alower interest in obtaining support: œThe big thing I heard was the motivation factor. Actually, there sometimes would be adesir…	>Integration into care- "Several providers wanted to understand how use of the appimpacted their patients, and mentioned that knowingpatient-level outcomes would likely increase their or theirpatientsengagement:I do not [have long-term use concerns], other than Iwould like to see outcome data with it. But no, I thinkthe barriers [in-person visits/co-pays] to encouragingCBT are the barriers that e…			>Impact on care journey - "Moreover, considering the COVID-19 pandemic, severalproviders felt the app is a great option for patients who are notyet able to connect with their therapist via video or do not wantto go to in-person provider visits:I hope that we can continue to use it because thereare definitely some patients that I think would havebeen much harder. I probably would have been morelik…
Oehler	2021	How are guide profession and routine care setting related to adherence and symptom change in iCBT for depression? - an explorative log-data analysis	Internet Interventions	Oehler C, Scholze K, Driessen P, Rummel-Kluge C, Görges F, Hegerl U. How are guide profession and routine care setting related to adherence and symptom change in iCBT for depression? - an explorative log-data analysis. Internet Interv. 2021;26:100476. Published 2021 Nov 2. doi:10.1016/j.invent.2021.100476	Germany	"Adherence has been linked to sociodemographic variables and the amount of guidance, but the role of the guide's profession and their work setting has not yet been studied for routine care."	Cohort study	iFightDepression tool (iFD)	Website	Computerized interventions, resources, applications	Comprehensive (Fully integrating e-mental health resources into care)	"Since iFD is a guided intervention, access for patients can only be gained through an iFD guide. GP, PT or MH working in routine care in Germany can become iFD guides by taking part in an online training and can then invite pa-tients to use the tool free of charge."	Impact of profession usage and effectiveness of iFD in routine care. Patients are with depression	N/A	depression	convenience sample from routine care in Germany	Not Reported			X	anonymized log data of the iFD platform			>Clinical Condition - "This means that in the current analysis greater reduction in symptoms of depression was associated with a higher baseline PHQ, longer time on tool and achieving minimal dose."	>Role of Clinician Support - "Patients guided by a GP were more likely to score below the median on all usage parameters compared to those guided by a PT. " ... "Patients who were guided by PT also spent significantly more time logged into the intervention (1:58 h vs. 1:35 h and 1:27 h) during more sessions (10 sessions vs. 8 and 7), completed more workshops (1.72 vs. 1.25 and 1.28) and had a hig…						"Since iFD is a guided intervention, access for patients can only be gained through an iFD guide. GP, PT or MH working in routine care in Germany can become iFD guides by taking part in an online training and can then invite pa-tients to use the tool free of charge. Access is not limited, so each patient who has received access can re-read all materials at any time and worksheets can be filled in…
Lawler	2021	Dropout From an Internet-Delivered Cognitive Behavioral Therapy Intervention for Adults With Depression and Anxiety: Qualitative Study	JMIR Formative Research	Lawler K, Earley C, Timulak L, Enrique A, Richards D. Dropout From an Internet-Delivered Cognitive Behavioral Therapy Intervention for Adults With Depression and Anxiety: Qualitative Study. JMIR Form Res. 2021;5(11):e26221. Published 2021 Nov 12. doi:10.2196/26221	Ireland	"Qualitative analysis of patients experiences with an iCBT intervention in a routine care setting to achieve a deeper insight into the phenomenon of dropout."	Qualitative research	Space from Depression, Space from Anxiety, and Space from Depression and Anxiety	Other: web-based iCBT programs	Computerized interventions, resources, applications	Coaching (Actively supporting the patient to complete a e-mental health intervention and overcome barriers)	"The programs also use supporters that monitor patientsprogressand provide asynchronous postsession feedback; this is referredto as a review."	"Adult users of the Berkshire NHS Trust IAPT Talking Therapies step-2services were eligible to participate."	Adults	Mild tomoderate levels of anxiety or depression	Berkshire NHS Trust IAPT Talking Therapies	Not Reported	X	"The study was a nested, semistructured qualitative interviewstudy exploring clientsexperiences of dropping out from aniCBT program for depression and anxiety"				>Impact on Care Journey- "Perceivedsymptom improvement was viewed as a general category forthose who felt ready to leave treatment early but a typicalcategory for those who had negative reasons for their changein motivation:When my dad did pass away because I was aware ofall this stuff that Ive learned [from theintervention]...And I purposefully the following week,on the exact same day, just to m…	>Expectation Setting - "Relationship to technology corresponds to technology literacy,familiarity, and usability, both in general and specific to theiCBT program. Participantsreported relationships with theiruse of technology in general and with the technology itself wereclustered into 10 categories that had both positive and negativeconnotations (Table 2). For the most part, both groups reported…		>Impact of Clinician Support - 'This category relates to participantscomments on theirrelationship with their supporters and how they felt thatinteraction contributed to their overall treatment experience.Participants described these experiences across positive andnegative dimensions (Table 8)."			>Impact on Care Journey - "Participants who felt ready to leave treatment early (5/15, 33%)reported that they felt they had already obtained what theyneeded from the treatment without finishing the prescribednumber of sessions:I think its just that point I sort of felt like I wasgetting better. I sort of got what I needed out of [theprogram]...I was feeling a bit better in my jowls andI didnt thi…	"Space from Depression, Space from Anxiety, and Space fromDepression and Anxietyare iCBT interventions for the treatmentof depression and anxiety developed by SilverCloud Healthwith established efficacy. These web-based programscomprise 5 core modules: Getting Started introduces CBT andthe Thought Feeling Behavior (TFB) cycle, UnderstandingFeelings focuses on the feelingscomponent of the TFB cycl…	"TheIAPT program is part of the National Health Service (NHS)designed to provide a stepped care approach for treating peoplewith anxiety and depressive disorders."
Jonathan	2021	A Smartphone-Based Self-Management Intervention for Individuals with Bipolar Disorder (LiveWell): Qualitative Study on User Experiences of the Behavior Change Process	JMIR Mental Health	Jonathan GK, Dopke CA, Michaels T, et al. A Smartphone-Based Self-Management Intervention for Individuals with Bipolar Disorder (LiveWell): Qualitative Study on User Experiences of the Behavior Change Process. JMIR Ment Health. 2021;8(11):e32306. Published 2021 Nov 22. doi:10.2196/32306	United States	"The objective of this study was to explore how individuals with bipolar disorder perceive and utilize a smartphoneintervention for health behavior change and maintenance."	Qualitative research	Livewell	Mobile Apps	Computerized interventions, resources, applications; Telehealth and telemedicine	Coaching (Actively supporting the patient to complete a e-mental health intervention and overcome barriers)	"The coach supports app use adherence, self-management skill use, and clinical care communication. An initial face-to-face meeting with the coach helps participants identify personalized wellness anchors for a wellness rating scale (0 balanced, –1/+1 daily hassles/uplifts, –2/+2 prodromal/residual symptoms, –3/+3 episode, –4/+4 crisis). "		Adults	bipolar disorder	"Flyers were placed at university-affiliated and private outpatient mental health practices"	Not Reported	X	"To provide feedback about the intervention’s impact on app usability, target behavior change processes, and clinical and recovery outcomes, participants completed a structured exit interview (Multimedia Appendix 1) and an exit questionnaire after completing the pilot study [19]."						>Expectation Setting - "In addition to monitoring, participants also discussed othervolitional determinants, including evaluation, adjustment,planning, and goal-setting (Table 3). Participants that engagedin evaluation also discussed how this process prompted themto adjust their behaviors to improve their overall wellness"	>Support from family, clinicians - "After monitoring, the determinant that participants discussed most frequently as being important to behavior change was social support from coaches, family, friends, and providers (Table 3). With regard to coaching interactions, participants brought up components of the supportive accountability model, which argues that human support increases adherence through…	>Critical Life Events - "Participantsacknowledged that their physical environment such as a newjob or varying school schedules constrained their ability to makechanges in their target behaviors such as routine: œIts hardbeing a student and having a regular routine"
Jonathan	2021	A Smartphone-Based Self-management Intervention for Bipolar Disorder (LiveWell): User-Centered Development Approach	JMIR Mental Health	Jonathan GK, Dopke CA, Michaels T, et al. A Smartphone-Based Self-management Intervention for Bipolar Disorder (LiveWell): User-Centered Development Approach. JMIR Ment Health. 2021;8(4):e20424. Published 2021 Apr 12. doi:10.2196/20424	United States	"This paper describes the user-centered development of LiveWell"	Other: Development Study	Livewell	Mobile Apps	Computerized interventions, resources, applications; Telehealth and telemedicine	Coaching	"LiveWell also utilizes human support, a coach to improve appuse adherence, self-management, and communication withmental health providers. The app provides data summariesand alerts via a secure server and website to help the coachprovide support and facilitate communication with mental healthcare providers."	"Eligible users were 18-65 years old andhad a DSM-IV (Diagnostic and Statistical Manual of MentalDisorders“fourth version) diagnosis of bipolar disorder with aminimum of 2 acute mood episodes within 2 years of enrollment"	Adults	bipolar disorder with aminimum of 2 acute mood episodes	"fliers placed at university-affiliated and private outpatientmental health practices."	Not Reported	X	>Design - "Design sessions were conducted with 4 users from the initial study and 1 additional user, for which a structured script and handouts (Multimedia Appendix 2) were used to simulate an F2F app training session with a coach." >Pilot - "After completing the pilot, users completed a structured exit interview (Multimedia Appendix 8) and an exit questionnaire (Multimedia Appendix 9) to provide…				>Personalization - "Users still found that the Daily Review feedback could berepetitive if they were consistently experiencing problems withone specific behavioral target (eg, routine). In some cases, thisrepetitive feedback led to a discontinuation of use." ... "Users found the Foundation lessons and Wellness Plan relevantand useful. They stated that they liked being able to personalizetheir wel…			>Personalization - "All users found the Daily Check-in easy to use, and mostindicated that it made them more aware of their early warningsigns and sleep duration. Users expressed that the Foundationswere easy to understand, about the right length, and relevant.They reported that they liked being able to personalize theWellness Plan and found it relevant for their continued use ofthe app. " >Clinc…	>Clinician Support - "Something Else component was added and madeavailable after completing the suggested Daily Review feedback.Coaches found that users did not always follow up on DailyReview feedback to contact their providers. To address this,when feedback prompting communication with providers wasgiven, a pop-up message with a link to ones psychiatristsphone number was added to the Daily Revi…
Glenn	2022	Feasibility and Acceptability of Ecological Momentary Assessment with High-Risk Suicidal Adolescents Following Acute Psychiatric Care	Journal of Clinical Child and Adolescent Psychiatry	Glenn, C. R., Kleiman, E. M., Kearns, J. C., Santee, A. C., Esposito, E. C., Conwell, Y., & Alpert-Gillis, L. J. (2022). Feasibility and Acceptability of Ecological Momentary Assessment with High-Risk Suicidal Adolescents Following Acute Psychiatric Care. Journal of clinical child and adolescent psychology : the official journal for the Society of Clinical Child and Adolescent Psychology, America…	United States	"Examine the feasibility and acceptability of intensive ecological momentary assessment (EMA) among high-risk adolescents with suicidal thoughts and behaviors following discharge from acute psychiatric care"	Cohort Study	Ilumivu EMA Platform	Mobile Apps	Telehealth/Telemonitoring - EMA	Comprehensive	"The data were encrypted in transit and securely uploaded and stored on the software company server. These data were viewable by the study team via an online platform so that adolescents’ adherence and risk status could be monitored twice daily (see Risk and Safety Monitoring)."	"Acute psychiatric care (i.e., psychia tric emergency department [ED], inpatient hospitaliza tion, or partial hospitalization) for a recent suicide attempt or suicidal crisis (i.e., suicide ideation with intent to act and/or a plan), transitioning to outpatient treatment at the index medical center"	Adolescents (12-18 years old)	Suicidal attempt or crisis	Hospital (ED, Hospitalization)	"28 days follow ing discharge from acute psychiatric care for suicide risk"	X	> "Adolescents also provided feedback on their study experi ence, including use of the EMA application, technical difficulties, and comfort wearing the Actiwatch. For the EMA surveys, adolescents were asked about their overall experience, understandability of questions, burdensome ness of surveys, perceived accuracy of survey responses, and perceived effort allocated to completing surveys" > "pri…			> Actigraph watch is cumbersome to wear and dislike wearing them			> Burden to patients based on their clinical condition - "increased burden during a high-stress time (i.e., post discharge)"	> Integration into daily life - " adolescents reported that their responses felt less private because others were around when they received the survey prompt or were completing the survey." > Privacy and Security - "completing the survey quickly; the other adolescents reported that the pre sence of others led to their skipping those survey" > Untimely communication for clinicians - "disliking the…				"Examine short-term suicide risk among ado lescents, 12–18 years old, during the 28 days follow ing discharge from acute psychiatric care for suicide risk"	"if suicide desire AND either suicide intent or inability to keep self safe were rated above threshold, the adolescent was contacted for a risk assessment. Based on their risk status following that assessment, their parent and outpatient clinician were contacted as needed. Endorsement of any suicide-related behavior since the previous monitoring session initiated follow-up contact with the adoles…	"Clinicians wanted more regular updates about their patients’ participation in the study and more access to their patients’ EMA data even if they were not flagged for risk."
Bisson	2022	Guided, internet based, cognitive behavioural therapy for post-traumatic stress disorder: pragmatic, multicentre, randomised controlled non-inferiority trial (RAPID)	BMJ	Bisson JI, Ariti C, Cullen K, et al. Guided, internet based, cognitive behavioural therapy for post-traumatic stress disorder: pragmatic, multicentre, randomised controlled non-inferiority trial (RAPID). BMJ. 2022;377:e069405. Published 2022 Jun 16. doi:10.1136/bmj-2021-069405	United Kingdom	"To determine if guided internet based cognitive behavioural therapy with a trauma focus (CBT-TF) is non-inferior to individual face-to-face CBT-TF for mild to moderate post-traumatic stress disorder (PTSD)"	multicentre, pragmatic, randomised controlled non-inferiority trial	Spring	Mobile App	Computerized Treatment (iCBT)	Comprehensive	"Four subsequent meetings of 30 minutes take place every two weeks, usually face to face. At each session, the therapist reviews progress by logging into a clinician dashboard and guides the participant through the programme. Specific activities become visible (with the participant’s knowledge) to the therapist from the dashboard to help discussions during the guidance session. The aim of the gui…	Adults with PTSD	Adult	PTSD	NHS Improving Access to Psychological Therapy (IAPT)	8 weeks	X	"conducted interviews after treatment in eight participants allocated to receive guided internet based CBT-TF treatment. CBT-TF, two participants allocated to receive face-toface CBT-TF, and seven therapists"						>Impact on Clinician Support - "The therapeutic relationships and contact between participant and therapist were considered important. Several trial participants described a positive therapeutic connection, with therapists motivating them towards engagement and recovery. Some therapists remarked on a therapeutic relationship in guided internet based CBT-TF, facilitated by the initial hour long fa…	>Therapists also talked about spending more time on some of the components of the Spring programme, and on occasion omitting some activities that they thought were not required (eg, exercises concerning guilt in the absence of guilt). > length of the guided internet based CBT-TF treatment and the time allocated to some intervention components. Some participants felt the treatment was too short fo…					"Training for the guided internet based CBT-TF intervention comprised an introduction to the programme, the rationale behind it, and a demonstration by the trainers. Therapists then worked through the delivery manual with the trainers, with a focus on how to guide people with PTSD through the programme. After the initial training, therapists and a colleague role played being a clinician and a per…
Byrne	2022	Using a mobile health device to monitor physiological stress for serious mental illness: A qualitative analysis of patient and clinician-related acceptability	Psychiatry Rehabilitation Journal	Byrne S, Tohamy A, Kotze B, et al. Using a mobile health device to monitor physiological stress for serious mental illness: A qualitative analysis of patient and clinician-related acceptability. Psychiatr Rehabil J. 2022;45(3):219-225. doi:10.1037/prj0000514	Australia	"The aim of this study was to explore patient and clinician-related acceptability of anmHealth device to monitor stress for SMI."	Qualitative Study	Embrace2	Wearable Tool	Computerized Interventions, Resources and Applications; Wearable Computing	Comprehensive	"Physiological information from the Embrace2 is relayed to both the individual with SMI, through a paired smartphone, and to clinicians through a web portal on their work computer."	Youth and Clinicians	18-24	Various (Schizophrenia, MDD, Bipolar Disorder, Affective Disorder, BPD)	Youth Community Mental Health Service	Not Reported	X	"A semistructured interview guide was developed and piloted in consultation with three of the study authors (S.B., A.T., and A.H.). This was used by the facilitator to probe key aspects of acceptability of the device: Potential benefits, barriers and facilitators to uptake. Questions were open-ended and intended to be f lexible to promote discussion (see Appendix B for questions and probes)."					> Ease of use as a facilitator to uptake (individual with SMI and clinician theme) "Individuals with SMI and clinicians described that the user interface needed to be straightforward to use. They described that it needs to be “simple” and “easy to use”: If it’s comfortable using it and easy to use it, I would use it. (Individual with SMI No. 10, Female) Clinicians also described that they are bus…		> Training - "Clinicians described that they wanted clear procedures on how and when the mHealth device should be used. For example, they were concerned about where information would be recorded when they should use the mHealth device for intervention and if they were clinically responsible: What is the expectation when mental health workers have that information? What’s being expected of us that…				"Improves outcomes for young adults with SMI, and (b) whether the device detects periods of mental health versus deterioration."	"The unWIRED trial (see Byrne et al., 2020) examines whether an mHealth device integrated into a community mental health team (physiological information is returned to the individual with SMI and their clinician; see Figure 1) is superior to an mHealth device used only to self-monitor (individual with SMI alone receives physiological information)."
Darnell	2022	Predictors of Disengagement and Symptom Improvement Among Adults With Depression Enrolled in Talkspace, a Technology-Mediated Psychotherapy Platform: Naturalistic Observational Study	JMIR Formative Research	Darnell D, Pullmann MD, Hull TD, Chen S, Areán P. Predictors of Disengagement and Symptom Improvement Among Adults With Depression Enrolled in Talkspace, a Technology-Mediated Psychotherapy Platform: Naturalistic Observational Study. JMIR Form Res. 2022;6(6):e36521. Published 2022 Jun 22. doi:10.2196/36521	United States	" This study examined the outcomes associated with the use of a digital platform (Talkspace) for technology-mediated psychotherapy. We examined the duration of client engagement in therapy and client depression score trajectories over 16 weeks. We explored the association of client characteristics, therapist characteristics, and service plan type with time-to-disengagement and trajectories of cha…	Naturalistic, Observational Study	Talkspace	Mobile App	Computerized Interventions, Resources and Applications;	Comprehensive	"The signup process includes a brief intake with a consultation therapist who helps the client select their desired plan (eg, messaging only, monthly video, or weekly video plans) and records the client’s therapist preferences, presenting complaints, and demographics. This information is used by the service to identify and offer the client a choice among 3 therapists that most closely match the c…	Adults	19+	Depression	Not Reported	Not Reported			X	Collected data about: depression-related diagnosis; therapist characteristics; psychotherapy characteristics; depression systems. "We conducted 2 sets of mixed effects regression analyses to examine, (1) trajectories of disengagement over 52 weeks and predictors of disengagement and (2) trajectories of depression scores over 16 weeks and predictors of change in depression over time."				>Demographic characteristics - "Compared with those aged 18 to 25 years, those aged 36 to 49 years had 18.9% lower odds of disengaging at any point in time (OR 0.82, 95% CI 0.74-0.9; P<.001; Figure 2) and those aged >50 years had 30.1% lower odds of disengaging (OR 0.70, 95% CI 0.59-0.83; P<.001). Those with higher education had 13.5% greater odds of disengaging than those with lower education (O…
de Angel	2022	Clinical Targets and Attitudes Toward Implementing Digital Health Tools for Remote Measurement in Treatment for Depression: Focus Groups With Patients and Clinicians	JMIR Mental Health	de Angel V, Lewis S, White KM, Matcham F, Hotopf M. Clinical Targets and Attitudes Toward Implementing Digital Health Tools for Remote Measurement in Treatment for Depression: Focus Groups With Patients and Clinicians. JMIR Ment Health. 2022;9(8):e38934. Published 2022 Aug 15. doi:10.2196/38934	United Kingdom	"This study aims to identify clinically meaningful targets for digital health research in depression and explore attitudes toward their implementation in psychological services."	Qualitative Study	Not Reported	Mobile App	Telehealth and telemedicine	Comprehensive	Implemented as part of care decision making	Patients and Clinicians	Over 18 years	Depression and/or Anxiety	Improving Access to Psychological Therapies (IAPT) Talking Therapy program	Not Reported	X	"During the focus groups, participants were prompted with a series of prespecified questions to explore the outcomes that people value in relation to their mental health (eg, improved sleep, increased socialization, and completion of daily chores). In addition, they were asked about their attitudes toward using smartphones and wearable technology during psychological treatment (see supplementary …			accessibility, usability and convenience, personalization of experience and modularity, reliability, and discreetness or stigma.		> Reminders - "The positive motivational impact of automated messages or notifications being delivered to people via smartphones was discussed in all groups. Participants thought positively of RMTs as tools for memory aids in several ways, including helping manage practicalities such as taking medication and keeping track of what improves their mood." > Impact of Clinician Support - "Clinicians d…	>Any replacement of human interactions was almost universally considered detrimental to the therapeutic alliance. Participants believed that no longer feeling accountable to a therapist would detract from their motivation to engage with treatment or homework	security, privacy, control over data collection, feedback, and clinician data management and workload
Gonzales	2022	Digital Medicine System in Veterans With Severe Mental Illness: Feasibility and Acceptability Study	JMIR Formative Research	Gonzales S, Okusaga OO, Reuteman-Fowler JC, et al. Digital Medicine System in Veterans With Severe Mental Illness: Feasibility and Acceptability Study. JMIR Form Res. 2022;6(12):e34893. Published 2022 Dec 22. doi:10.2196/34893	United States	"The primary purpose of this feasibility and acceptability study was to evaluate the impact of a digital medicine system (DMS) among Veterans (patients) with serious mental illness as compared with treatment as usual (TAU) on medication adherence"	Randomized Controlled Trial	ABILIFY MYCITE	App and Wearable Sensor	Computerized Interventions, Resources and Applications; Wearable Computing	comprehensive	"patient’s provider, study team, and selected caregivers are able to view the data on the MYCITE System dashboard via the cloud-based server"	Patietnts and Providers	Over 18 years	Schizophrenia, Bipolar or MDD	2 VHA Medical Centers in Durham, North Carolina, and Houston, Texas	12 months	X	"Interview questions inquired about the feasibility of and facilitators of and barriers to the DMS. Questions for the patients focused on medication experience (pre-enrollment), onboarding to DMS, system usability, satisfaction with support, and feedback. Questions for the providers inquired about the prescriber experience (prestudy), DMS dashboard account setup, system usability, satisfaction wi…					> Modality of Delivery & Expectation Setting - "Many patients shared that they experienced problems with DMS patch connectivity and skin irritation"	> support - atients expressed that their onboarding to the DMS was helpful because of the in-person, one-on-one training with their local study staff members. Patients who called DMS support felt that DMS support was professional and knowledgeable in describing step-by-step solutions. However, patients reported that DMS support was not always able to resolve the patient’s issues and provide the p…	> Integration into daily routine - "r DMS patch and the DMS app on their phone acted as a prompt to take their medication. In addition, the DMS app’s medication notifications to log missed doses into the DMS app reinforced the habit of taking their medication consistently. A" >Clinicain Burden - "streamlining the log-in process for the DMS dashboard (eg, the ability to save password and not needi…
Greenwood	2022	The service user experience of SlowMo therapy: A co-produced thematic analysis of service users' subjective experience	Psychology and Psychotherapy	Greenwood KE, Gurnani M, Ward T, et al. The service user experience of SlowMo therapy: A co-produced thematic analysis of service users' subjective experience. Psychol Psychother. 2022;95(3):680-700. doi:10.1111/papt.12393	United Kingdom	"subjective service user experience of: The SlowMo therapy content and concepts; The blended therapy approach (the triangle of alliance); and The digital aspects of the intervention to inform improvements prior to future implementation"	Qualitative Study	Slowmo	Chatbot	Computerized Interventions, Resources and Applications	Symptom Support	"Structured blended approach, with face to face sessions supported by session‐by‐session digital content reduces the risk of therapist drift"	Service Users as part of the SlowMo RCT	Adults	Paranoia	SlowMo RCT at the 3 sites (London, Sussex, and Oxford)	24 weeks	X	"A topic guide for the qualitative interviews was initially drafted by the study team to enable a detailed evaluation of the user experience of the therapy, therapist, and technology."					>Expectation Setting - "SLOWING THINGS DOWN The central concept of slow and fast thinking was helpful; and learning a new skill was valued and integrated into thinking styles, through practice over time; but more cognitively able participants found the intervention to be too slow and proposed that delivery speed be adapted."	> Clincial Condition - Cognitive demands of blended therapy as therapeutic, or overwhelming For some people the combined cognitive and sensory demands of the blended therapy approach were seen as stimulating and therapeutic, whilst for others these were seen, at times, as overwhelming. > Impact on Family and Friends Support- "People emphasised the importance of human interaction, of talking and b…					"SlowMo therapy takes a causal‐interventionist approach, focusing on underlying causal mechanisms and is the first blended (therapist delivered and technology‐enhanced) digital therapy for paranoia."	"structured blended approach, with face to face sessions supported by session‐by‐session digital content reduces the risk of therapist drift"		No information on how the treatment is supplemented and guidelines for training clinicians to talk about in person sessions
Matthews	2022	Acceptability of Health Information Exchange and Patient Portal Use in Depression Care Among Underrepresented Patients	J Gen Intern Med	Matthews, E. B., Savoy, M., Paranjape, A., Washington, D., Hackney, T., Galis, D., & Zisman-Ilani, Y. (2022). Acceptability of Health Information Exchange and Patient Portal Use in Depression Care Among Underrepresented Patients. Journal of general internal medicine, 37(15), 3947–3955. https://doi.org/10.1007/s11606-022-07427-2	United States	"identify patient barriers and facilitators towards the acceptance of HIE within the context of depression treatment and to examine how HIE impacts depression-related care coordination and patient activation."	Qualitative Interviews	Epic MyChart (via Patient Facing HIE)	Patient Portal	Telehealth/Telemonitoring - Patient Portal	Comprehensive	Both patients and providers use the HIE for different purpsoes - but to understand and inform care	Patietns with Depression reciving care in primary care practices	Adults	Depression	"Patients receiving care within the system’s two primary care practices, Internal Medicine and Family & Community Medicine"	Not reported	X	a semi-structured interview guide was developed by the first and last authors using UTAUT constructs and the extant literature on adoption and acceptance of patient and provider HIE				> Respondents expressed a strong desire to have access to lab tests, medications, and diagnoses to track their own care	> Usability concerns related to the design of patient portals specifically	> Perceived stigma was associated with ambivalence regarding HIE acceptance	> Messaging and scheduling features of the patient portal facilitated quick access to respondents’ providers, creating opportunities to overcome accessibility barriers associated with reaching providers by phone
Nicolaisen Siden	2022	Secondary psychiatric care patients' experiences of internet CBT for insomnia - a qualitative study	BMC Psychology	Nicolaisen Sidén, F., & Spak, F. (2022). Secondary psychiatric care patients' experiences of internet CBT for insomnia - a qualitative study. BMC psychology, 10(1), 237. https://doi.org/10.1186/s40359-022-00943-0	Sweden	"whether iCBT-I is suitable for patients with more severe and comorbid psychiatric illnesses in secondary care."	Qualitative Study	Not Reported- CBT-Insomnia	Internet Intervention	Computerized Interventions, Resources and Applications	Symptom Focused	The participants received therapist support through written messages at least once a week and phone calls if they had been inactive for a couple of weeks. The six therapists involved in the treatment were licensed psychologists or CBT-therapists, who had received at least one day of iCBT-I treatment training and had access to a treatment manual and	patients with insomnia were asked to participate after initial screening	Adults	Mild to severe insomnia	"The participants were recruited by many different health professionals at the three clinics as part of their everyday practice. The selection was based on the need for treatment"	8 weeks	X	"The topics covered in the interviews were motivation prior to the treatment, experiences of the treatment, evaluation of the therapy as well as the internet format and how comorbid psychiatric problems interacted with the treatment"				> Delviery of content - "Most participants could relate to the treatment content. The participants repeatedly expressed that the information about sleep problems was interesting, instructive and clear. ... Avoiding and adjusting the difficult parts. Some skipped the sleep restriction section, perhaps the most difficult but at the same time one of the most effective parts of the treatment"	> Delivery of tool - "The internet format was perceived as structured, clear, flexible and with a good flow."	> Impact on clinician support - "Therapist support makes a difference. The therapists sent messages to their patients via the treatment platform. They also contacted the participants by phone if they had been inactive for a couple of weeks, which motivated them to continue changing their habits. The participants were mostly satisfied with the support they received from the therapists but would ha…	> Integration into daily life - "A daily link to the treatment consisted of writing the sleep diary, which sometimes lacked continuity. One participant “logged in on Friday night and filled in for the whole week”, which made it confusing and “difficult to maintain after a while” (2)"
Price	2022	Predicting symptom response and engagement in a digital intervention among individuals with schizophrenia and related psychoses	Frontiers in Psychiatry	Price, G. D., Heinz, M. V., Nemesure, M. D., McFadden, J., & Jacobson, N. C. (2022). Predicting symptom response and engagement in a digital intervention among individuals with schizophrenia and related psychoses. Frontiers in psychiatry, 13, 807116. https://doi.org/10.3389/fpsyt.2022.807116	United States	"To evaluate these hypotheses, we developed three machine learning pipelines aimed at modeling the relationship between baseline patient characteristics and (i) response to the digital intervention, (ii) level of engagement with the intervention, and (iii) user sentiment toward the intervention."	Mixed Methods	A4I	Mobile App	Computerized Interventions, Resources and Applications; Peer Support; Telehealth and Telemedicine	Comprehensive	appointment scheduling, and text-based functions aimed at improving illness self-management	Patients	Adults	Schizophrenia	Patients as part of a Open Trial	3-4 weeks	X	"Semi-structured interview was completed at the post-A4i use assessment, which included a series of seven questions providing qualitative feedback from the participants on the functionality, effectiveness, and overall experience interacting with the app (e.g., “What were your favorite features of the app?”) (24). The complete semi-structured interview is provided in the Supporting information sec…	X	"hypothesis driven framework via the utilization of three separate ensemble machine learning models to interrogate individual-level factors driving (1) app efficacy, (2) app engagement, and (3) qualitative app impressions (see Table 1). "				> Clinical Condition: "participants with high baseline interpersonal sensitivity were predicted to have a greater reduction in psychiatric symptomatology. Furthermore, lower psychotic and obsessive compulsive traits were predictive of a reduction in psychiatric symptomatology across the intervention." >Clinical Condition: "high baseline depression interacted with the app more during the intervent…
Ramadurai	2022	Operationalizing Engagement With an Interpretation Bias Smartphone App Intervention: Case Series	JMIR Mental Health	Ramadurai, R., Beckham, E., McHugh, R. K., Björgvinsson, T., & Beard, C. (2022). Operationalizing Engagement With an Interpretation Bias Smartphone App Intervention: Case Series. JMIR mental health, 9(8), e33545. https://doi.org/10.2196/33545	United States	"This study aimed to examine engagement as a multidimensional construct for a novel app called HabitWorks."	case Study	HabitWorks	Mobile app	Computerized Interventions, Resources and Applications; Telehealth/Telemedicine	Comprehensive	"HabitWorks was initially developed for patients receiving cognitive behavioral therapy (CBT) skills–based partial hospital care and was designed to augment treatment by facilitating the practice of cognitive therapy skills, to promote skill practice in the postacute period, and to ease the transition back into community treatment"	Participants from a RCT	Adults	Depression or Anxiety	partial hospital program at McLean Hospital in Belmont Massachusetts	1 month post discharge	X	"Participants were asked to provide feedback on the HabitWorks app verbally during each assessment time point and during weekly check-ins conducted via email. In addition, qualitative interviews were conducted at the 1-month assessment by the senior author (CB). Although qualitative interviews were not initially intended to assess engagement, several prompts (ie, “Do you feel like anything’s chan…	X	Usage log data & Credibility and Expectancy Questionnaire (Credibility Only)			> Reminders - "They did not exhibit high initiation to use app features outside of the prompted occasions."	> Goals and Needs - "Participant D was considered “High diary” as they clearly developed a preference for the Habitdiary feature.> Clinical Condition - Participant A’s lack of activity in week 3 seemed to coincide with an increase in suicidality, for which they received a risk evaluation from the senior author" > life Events - "increased their stress level during their transition out of acute car…
Rus-Calafell	2022	Participants' experiences of AVATAR therapy for distressing voices: a thematic qualitative evaluation	BMC Psychiatry	Rus-Calafell M, Ehrbar N, Ward T, et al. Participants' experiences of AVATAR therapy for distressing voices: a thematic qualitative evaluation. BMC Psychiatry. 2022;22(1):356. Published 2022 May 24. doi:10.1186/s12888-022-04010-1	Germany	"Aimed to explore enablers and barriers to engagement with the therapy and potential for real-world impact on distressing voices."	Qualitative Interviews	AVATAR	Computer Software	Virtual Reality	Comprehensive	Therapist are part of the delivery of the AVATAR therapy	Part of AVATAR RCT Therapy	Adults	Auditory Hallucinations	AVATAR RCT	Not Reported	X	"The final interview consisted of 10 subsections including 48 questions. The subsections were as follows: reason to participate in the study (introductory question), experience of creating the “avatar”, the experience of dialoguing with the avatar, reflections on therapy sessions, use of the MP3 player, impact of the therapy on voices and everyday life, the therapist, post therapy experiences, ov…					> satisfaction with the result of creating and interacting with the avatar.	> Clinical Condition- "Strong, and often unexpected, emotional reactions to the experience of talking back to a visual and auditory representation. Another drop out from reported not liking “being analysed” and also not liking “being watched” in general." > Support from Clinician - "relationship with the therapist was highlighted by all the participants (100%), indicating that it is an essential …
Tarp	2022	Patient and therapist experiences of using a smartphone application monitoring anxiety symptoms	International Journal of Qualitative Studies on Health and Well-being	Tarp, K., Holmberg, T. T., Moeller, A. M., & Lichtenstein, M. B. (2022). Patient and therapist experiences of using a smartphone application monitoring anxiety symptoms. International journal of qualitative studies on health and well-being, 17(1), 2044981. https://doi.org/10.1080/17482631.2022.2044981	Denmark	"Explore patient and therapist experiences of using the app in conjunction with standard treatment for anxiety disorder in a developmental and implementation phase."	Qualtiative	Not Reported - App from Monsenso	Mobile App	Big data	Comprehensive	"Registered data could be viewed in the app on the patients’ smartphone and through a web portal where the therapist could gain insight in the patient’s registrations."	Patients from therapy sessions in group or individual	Adults	Anxiety	patients were introduced to the app by researchers or by their therapist in group or individual sessions via therapists who were part of the development	3 months	X	"For the patients, an interview-guide was developed based on three themes: 1) implementation process, 2) usefulness and acceptability, and 3) improvement potential (see Appendix 1). For the therapists, an interview-guide was developed based on four themes: 1) implementation process, 2) acceptability and working procedures, 3) usefulness and quality of therapy, and 4) future perspectives."					> Easy to Use and Reminders - "During the patients’ treatment course, they became aware of the therapeutic benefits registering daily measures of their anxiety. Even though registration on paper was similar, six out of seven patients found it easier to use the app because they had to register in a readily available place and because they received a daily reminder helping them to comply. " >Insigh…	> Therapist Support - "However, two of the patients in group therapy specifically mentioned that it would make better sense if they had used the app actively with their therapist. One believed that it would give the therapist a better understanding of the patient’s symptoms, and in that way, qualify the therapy:. From a therapist perspective, The therapists’ learned that their genuine interest an…	> Time and Routine - "The smartphone enabled real time assessment of the anxiety, however, all of the patients only registered at a convenient time once a day or more infrequently. a mental surplus to evaluate their anxiety and they, therefore, typically register when they are at a quiet place where it is possible to use paper as well"		> Time required for therapist to navigate - "This effort was an additional task that would take time from regular sessions" > Scope and role for therpist - "They emphasized the importance of reliable and stable technology at the point of implementation since it was difficult to maintain patience for problematic technology in a pressured workday"
Turvey	2022	Patient and Provider Experience of Electronic Patient Portals and Secure Messaging in Mental Health Treatment	Telemedicine Journal and E-health	Turvey, C. L., Fuhrmeister, L. A., Klein, D. M., Moeckli, J., Howren, M. B., & Chasco, E. E. (2022). Patient and Provider Experience of Electronic Patient Portals and Secure Messaging in Mental Health Treatment. Telemedicine journal and e-health : the official journal of the American Telemedicine Association, 28(2), 189–198. https://doi.org/10.1089/tmj.2020.0395	United States	" This study explores patient and provider experience of patient electronic access to the mental health treatment record and the use of secure messaging."	Online Survey - Cohort Study	Patient Portal	Patient Portal	Computerized Interventions, Resources and Applications	Comprehensive	Notes and secure messaging are used in tandem with the organizational EHR	Patietns and Provideres who engage in mental health (University of Iowa Department of Psychiatry; clinicians practicing within the Mental Health Service Lines of the Department of Veterans Affairs (VHA) in Iowa City, Iowa, Portland, Oregon, and Denver, Colorado and member providers of the National Network of Depression Centers. The National Network of Depression Centers (NNDC))treatment and mood …	Adults	Mixed mental health diorders	"The final sample includes patients and providers from across the United States who engage in mental health treatment in both psychiatric and primary care settings"	Not Reported	X	"Two surveys related to user experience of portals were designed to address parallel domains, each tailored to either patient or provider perspectives. Providers were asked if they worked at an institution that supported a patient portal and/or secure electronic messaging between patients and providers and whether these features were available in the context of treatment for mental health conditi…				> "Safety concerns regarding patients who had access to their mental health clinical records. Eleven of the 29 providers working at organizations providing access to mental health notes endorsed or described concerns about safety -all 11 working in mental health specialty settings." > Availability of Content - "Similarly, in open text responses several patients expressed a desire for access to al…		> Clinical Condition - "experienced a patient terminating treatment after accessing mental health notes, while 21% endorsed that a patient reported engaging in negative and/or self-destructive behavior towards themselves or others."	> Actions for the information - "shared frustrations with their portal experiences, including concerns about confidentiality and security, and their appropriateness when dealing with acute serious health concerns. " >Confusino on workload - "reported confusion or frustrations with the specific design of secure messaging within their patient portals, with who the message was directed to (e.g., a n…	> Guidance ofr appropriate use - "had experiences with patients using secure messaging for urgent or complex concerns and reiterated the need to provide guidance about appropriate use…. Such experiences may lead to providers or organizations restricting access to this feature on a case-by-case basis: “We have had to deny numerous patients continued access to secure messaging given their use of it…	> Workload and Compensation - "providers expressed fatigue regarding the additional workload associated with secure messaging. Providers identified institutional and workflow barriers – uncompensated work and poor work design – that made secure messaging a drain, and in one case, a source of burnout."
Yue	2022	Patient Preferences for Patient Portal-Based Telepsychiatry in a Safety Net Hospital Setting During COVID-19: Cross-sectional Study	JMIR Formative Research	Yue H, Mail V, DiSalvo M, Borba C, Piechniczek-Buczek J, Yule AM. Patient Preferences for Patient Portal-Based Telepsychiatry in a Safety Net Hospital Setting During COVID-19: Cross-sectional Study. JMIR Form Res. 2022;6(1):e33697. Published 2022 Jan 26. doi:10.2196/33697	United States	"Aim to assess patient preference for patient portal–based video visits or telephone-only visits and to identify the demographic variables associated with their preference."	Cohort study - Survey	Patient Portal	Patient Portal	Telehealth/Telemedicin	Comprehensive	Used as part of care delivery	Outpoatient mental health clinic	Adult	Range of MH Disorders	"Between June 15 and August 21, 2020, clinic staff contacted all patients by telephone, both new and established, who were scheduled for an upcoming appointment in the clinic"	Not Reported	X	"Using a previously defined script, staff asked patients about their preference for future telepsychiatry visits—video based through the patient portal or telephone only. If a patient expressed preference for a video visit, they were asked whether they would use a smartphone or computer. For telephone-only visits, if a patient reported availability of a smart device or computer and internet acces…	X	Chart audit data - "based the information collected by clinic staff and conducted a retrospective chart review of the EMR to collect demographic information including age, sex, race, ethnicity, insurance, and homeless status"				> demogrpahics - "The percentage of patients who chose video-based visits through the patient portal significantly differed by patient age group (Table 2). Patients who were ≥55 years of age were at 91% and 84% decreased odds of choosing video-based visits through MyChart when compared to patients 18-34 years of age and 35-54 years of age, respectively. There were no significant differences in pr…
Zarbo	2022	Assessing adherence to and usability of Experience Sampling Method (ESM) and actigraph in patients with Schizophrenia Spectrum Disorder: A mixed-method study	Psychiatry Research	Zarbo, C., Agosta, S., Casiraghi, L., De Novellis, A., Leuci, E., Paulillo, G., Rocchetti, M., Starace, F., Zamparini, M., & de Girolamo, G. (2022). Assessing adherence to and usability of Experience Sampling Method (ESM) and actigraph in patients with Schizophrenia Spectrum Disorder: A mixed-method study. Psychiatry research, 314, 114675. https://doi.org/10.1016/j.psychres.2022.114675	Italy	Our aim was to investigate and compare adherence to and usability of 7-day monitoring with an Experience Sampling Method (ESM) and Actigraphy among a sample of individuals with a diagnosis of Schizophrenia Spectrum Disorders (SSD) and paired healthy controls.	Cohort Study	Actigraph GT9X Link and ESM App (unnamed)	Mobile App and Wearable	Computerized Interventions, Resources and Applications; Telehealth/Telemedicine	Comprehensive	Used as part of care delivery and assessment	42 patients with a diagnosis of SSD	Adult	Schizophrenia Specturm Disorder	our different centres in Northern Italy, as part of the DiAPAson project	7 days	X	two questionnaires investigating the usability of ESM and actigraphy followed by qualitative semi-structured interview (see Table 3S for a guideline) aimed at improving the understanding of the dimensions investigated by the questionnaires					> Ease of use - some difficulties related to contents and technical features of the mobile application negatively affected the usability and adherence >Customizability - As regards mobile application, participants suggested to include the assessment of more emotions and mental states, the chance to add free text, a >Real Time Feedback - participants recommended the inclusion of the possibility of…	> Clinical condition - residential patients had significantly lower adherence to actigraphy compared to both controls (p<.001) and outpatients (p<.001), and lower response rates to ESM notifications compared to controls (p=.009); however, they reported higher usability scores for actigraphy compared to controls > Motivational beliefs - motivational beliefs (e.g., interests or curiosity for electr…	>Routinization - In particular, reasons for being more or less compliant with mobile application and perceived usability were: number of notifications, interruption of daily activities, daily hours in which notifications appeared, duration of monitoring, rules of RF or working setting, and the limited time for answering (i.e., 30’). >Care Journey - some participants reported that adherence and us…
Barcelo-Soler	2023	Working alliance in low-intensity internet-based cognitive behavioral therapy for depression in primary care in Spain: A qualitative study	Frontiers in Psychology	Barceló-Soler A, García-Campayo J, Araya R, et al. Working alliance in low-intensity internet-based cognitive behavioral therapy for depression in primary care in Spain: A qualitative study. Front Psychol. 2023;14:1024966. Published 2023 Mar 29. doi:10.3389/fpsyg.2023.1024966	Spain	"Evaluate the validity of the WA model of b-CBT in Spanish patients with depression receiving i-CBT."	Qualitative Interviews	Smiling is Fun	Mobile App	Computerized Interventions, Resources and Applications	Coaching	"In guided i-CBT, a psychotherapist contacted the patients to offer them help (e.g., to ask about any difficulties or problems in complying with the program), and facilitate completion of the intervention within the timeline. The patient could contact the psychotherapist by phone to ask questions or seek advice for a maximum of 1 h during the treatment period"	Adults	18-65	Mild to moderate MDD	Part of broader RCT - PC community health centers during routine clinical practice in three regions of Spain (Aragon, Andalusia, and the Balearic Islands)	12 weeks	X	"Individual interviews were conducted with patients from both the low-intensity support group (n = 10) and the self-guided group (n = 9). Three group interviews, with patients from the two intervention groups, were conducted representing the three levels of completion outlined, thus consisting of patients who: (a) did not start the program (n = 8), (b) started but dropped out of the program (n = …					>“personalization” of tasks in relation to patients’ needs: " the “usefulness” of the tasks in terms of encouraging learning and reflection while motivating patients to change their life; and the “complementary” nature of traditional therapy tasks performed face-to-face and those delivered via the Internet, which are experienced by the participant as coherent and continuous." >Clinician Support -…	Support from Clinician - "the concept of “genuineness” was related to the perceived efforts and involvement of professionals in the creation of an adequate WA. Participants suggested that it was a key element that influenced the process of establishing a relationship with the therapist, and that held important implications for actual clinical improvement"				Anonymity - “anonymity.” This concept was consistently raised by participants. They appeared to value the anonymity of a digital intervention program in light of existing prejudice and stigmatization of mental illness and the use of mental health services by society, and the shame that participants feel because of this		"In guided i-CBT, a psychotherapist contacted the patients to offer them help (e.g., to ask about any difficulties or problems in complying with the program), and facilitate completion of the intervention within the timeline. The patient could contact the psychotherapist by phone to ask questions or seek advice for a maximum of 1 h during the treatment period. In contrast, unguided i-CBT did not …
Chang	2023	Smartphone app engagement and clinical outcomes in a hybrid clinic	Psychiatry Research	Chang S, Gray L, Torous J. Smartphone app engagement and clinical outcomes in a hybrid clinic. Psychiatry Res. 2023;319:115015. doi:10.1016/j.psychres.2022.115015	United States	"This study explores patient app engagement patterns and the associated clinical outcomes gathered from piloting a digital clinic."	Prosepctive Study	MimdLamp	Mobile App	Computerized Interventions, Resources and Applications	Symptom Focused	"An activity is defined as the completion of one of the following on mindLAMP: surveys, meditations, CBT exercises, educational modules, and cognitive games."	Adults	Adult	Depression or Anxiety	Referral from Primary Care	83 days (8visits)			X	Engagement Metrics				>Demographic Characteristics - "Baseline metrics including age, gender, race, PHQ-9 score, and GAD- 7 score were not associated with engagement with the mindLAMP app. Additionally, these metrics did not serve as simple predictors of PHQ-9 and GAD-7 outcomes according to regression results. There was a significant correlation between WAI-SR score and app satisfaction (r =0.63, p<0.05). However, wh…								"Second, a number of patients who showed no or minimal clinical improvement had high app engagement and reported that the app helped them remain stable and avoid worsening symptoms. Such preventive use of the app offers clinical benefits that may not be reflected in simple engagement metrics and therapeutic outcomes. Third, other patients stopped using the app because they preferred having the cl…
Chung	2023	Using the Theoretical Domains Framework to Inform the Implementation of Therapeutic Virtual Reality into Mental Healthcare	Adm Policy Mental Health	Chung OS, Dowling NL, Brown C, et al. Using the Theoretical Domains Framework to Inform the Implementation of Therapeutic Virtual Reality into Mental Healthcare. Adm Policy Ment Health. 2023;50(2):237-268. doi:10.1007/s10488-022-01235-w	Australia	"This study aimed to (1) synthesis perspectives of staff working in private mental healthcare and (2) use the Theoretical Domains Framework (TDF) and Behaviour Change Wheel (BCW) to identify mechanisms of change targets and intervention functions to facilitate its clinical implementation."	Qualitative Interviews	Not Reported - VR Tool	VR Tools	Virtual Reality	Comprehensive	Used as part of care delivery	Participants were mental health clinicians and service managers, recruited from The Melbourne Clinic, a major private mental health hospital in Victoria, Australia	Adult	OCD	Hospital	Not Reported	X	"Interview questions probed the acceptability, appropriateness, and feasibility of VR within participants’ roles and service as they are considered necessary preconditions for early implementation success (Proctor et al., 2011)."						> Integration into care - "Participants commonly discussed their ‘role expectations’ with regards to VR, encompassing the belief that VR would make clinicians more effective in their clinical work, as well as conflicting beliefs about who would be responsible for delivering VR. While some staff felt VR was best suited to psychologists, who were perceived as having more time, opportunity and/or cl…	> Workflows required- "Staff also identified gaps related to ‘procedural knowledge’, including how to select appropriate clients for VR, applying VR clinically, and having awareness of safety risks and their management procedure" > Enviroment needed - "However, beliefs conflicted regarding its user-friendliness (e.g., bulkiness, heavy weight, transportability), and concerns were expressed about t…	> Guidance for use - "However, mixed views regarding VR’s fit with their ‘service structure’ were reported. For instance, while VR was seen as complementing existing treatment programs, its feasibility was questioned as its use was perceived to require an individualised, tailored approach that current structures (e.g., predominant group therapy model, ward routines) could not support. Mixed views…	> Administrative Burden - "introducing VR during periods of active or recent change, as change on multiple fronts could overwhelm staff and lead to suboptimal implementation. Participants also discussed ‘promotion of therapeutic VR’ as a treatment option and the need for external ‘clinical regulation’ of VR applications to ensure safe and ethical usage"
de Angel	2023	The Feasibility of Implementing Remote Measurement Technologies in Psychological Treatment for Depression: Mixed Methods Study on Engagement	JMIR Mental Health	de Angel V, Adeleye F, Zhang Y, et al. The Feasibility of Implementing Remote Measurement Technologies in Psychological Treatment for Depression: Mixed Methods Study on Engagement. JMIR Ment Health. 2023;10:e42866. Published 2023 Jan 24. doi:10.2196/42866	United Kingdom	"evaluate engagement with active and passive data collection via RMT in people with depression undergoing psychotherapy"	Mixed Methods	THINC-it App	Mobile App and Fitbit (wearable)	Computerized Interventions, Resources and Applications; Wearable Computing; Telehealth/Telemedicine	Comprehensive	"They were followed up throughout treatment and up to 3 months after treatment using smartphone apps and a wrist-worn device (Fitbit Charge 3 or 4 [Fitbit Inc]). Therefore, active and passive data were collected for approximately 7 months, but this depended on the treatment length, which varied from person to person. "	Treatment-Seeking Adults	Adults	Mild to Moderate Mental Health Disorders	IAPT Program in the UK	7 motnhs	X	"The first 20 participants who completed the therapy and agreed to participate in an optional posttreatment interview were included in the qualitative analysis. This was a 30-minute semistructured interview conducted on the web examining the participants’experiences of using RMTs during psychotherapy for depression"	X	"Passive measures were gathered from (1) Fitbit wearable device sensors and (2) smartphone sensors, and active measures were gathered from (3) web-based surveys and (4) smartphone apps"				> Demographic characteristics - "No significant differences were found between the attrition groups across the sample characteristics of age, gender, ethnicity, educational level, employment status, and previous experience with digital health tools" ... "severity of anxiety (t56=−2.80; P=.007), but not depression (t50=−0.18; P=.86), was associated with attrition such that higher anxiety at baseli…
Denyer	2023	Barriers to and Facilitators of Using Remote Measurement Technology in the Long-Term Monitoring of Individuals With ADHD:Interview Study	JMIR Mental Health	Denyer H, Deng Q, Adanijo A, et al. Barriers to and Facilitators of Using Remote Measurement Technology in the Long-Term Monitoring of Individuals With ADHD: Interview Study. JMIR Form Res. 2023;7:e44126. Published 2023 Jun 30. doi:10.2196/44126	United Kingdom	"We aimed to evaluate the barriers to and facilitators of using RMT in individuals with ADHD compared with a group of people who did not have a diagnosis of ADHD. We also aimed to explore participants’ views on using RMT for 1 or 2 years in future studies."	Mixed Methods	Active App	Mobile App and Wearable (Fitbit)	Telehealth/Telemedicine	Comprehensive	Used as part of care delivery	Adults	16-60	ADHD	Part of ART Pilot Study	10 weeks	X	"At the end of the 10-week remote monitoring period, participants were invited to participate in an optional “debrief” session, which included a qualitative interview to investigate their experiences of participating. The data collected during the interviews formed the basis of this study. The interviews, which lasted 25 to 50 minutes, were conducted by 2 research workers (QD and HD) and focused …	X	"Passive App monitoring data (data that do not require any conscious engagement from the participant) were collected continuously on a 24/7 basis through a smartphone and a Fitbit device (Fitbit Charge 3). The smartphone Passive App collected data on a range of measures, such as ambient noise, ambient light, phone use information (eg, which apps were used and how long and when the phone was unloc…	> Cost - Perceived costs relate to any aspects of RMT that made participation challenging or difficult. The most prominent perceived cost for participants with ADHD was the cognitive tasks. There were also some perceived costs relating to passive monitoring measures, such as charging the devices, adapting to the new study phone, and phone connectivity issues (eg, synchronizing data from the weara…		>Integration into daily life - "Adherence difficulties included remembering to charge and remembering to wear the Fitbit again after charging or showering. Technical issues described by participants with ADHD were related to charging issues and syncing the Fitbit with the smartphone."	> Clinical Condition - "Participants with ADHD commented on the impact of ADHD symptoms on taking part in the study. Participants with ADHD described difficulties with attention, forgetfulness, motivation to complete demanding tasks, and organization, which impacted their experiences in the study" > Impact on Care - "In general, those who would be willing to share RMT data felt it could benefit t…	> Burden on completing tasks - "There was a consensus among participants in both groups that the ART pilot study fit into their daily life. One participant explained as follows: The overall experience was like very easy...I was just carrying on with my normal life. [ADHD04] Another participant described that they “could honestly just go about my daily life and participate, yeah, passively” (ADHD0…
Fisher	2023	Decision-making about uptake and engagement among digital mental health service users: a qualitative exploration of therapist perspectives	Clinical Psychologist	Fisher, A., Corrigan, E., Cross, S., Ryan, K., Staples, L., Tan, R., … Dear, B. F. (2023). Decision-making about uptake and engagement with digital mental health services: a qualitative exploration of service user perspectives. Clinical Psychologist, 28(1), 37–48. https://doi.org/10.1080/13284207.2023.2279657	Australia	"This study explored therapist perspectives on decision-making about uptake and engagement with online assessment and treatment for anxiety and depression among digital mental health service (DMHS) users."	Qualitative Interviews	Mindspot and Ports	Online Service	Computerized Interventions, Resources and Applications	Comprehensive	"Upon completing their online assessment, users receive immediate access to their results via an online dashboard. At this point, users have the option of speaking over the phone with a MindSpot therapist, who is a trained mental health professional. During this phone call (or assessment call), therapists discuss with users their current symptoms of concern, assessment results, and available trea…	N/A - Not Reported	Young Adults & Adults	Mixed mental health disorders	Participants were therapists working at one of two DMHS: a national or state-based servic	Not Reported	X	"A purpose-designed, semi-structured interview protocol included open-ended questions and prompts which corresponded to different phases of the standard clinic flow (i.e., assessment, discussion with a therapist, enrolment in treatment) was employed. The protocol was designed to elicit therapist perspectives on what influences users’ decision-making to access and engage with a DMHS and take-up tr…			> Financial cost, high accessibility were drivers for accessing the DMHS >Delivery of information - therapists suggested other audio- visual formats be used, such as embedded videos (Table 4, 3.2, ID17). Additionally, therapists felt that user-facing website information needed to be “clear, well-signposted, and simple” > Preference of Tool - Some users presented with preferences that were clear a…			>Clinical Conditon - "Therapists spoke about how user uptake and especially, ongoing engagement with treatment depends on treatment readiness. Establishing treatment readiness was described by therapists as a deliberative process involving a discussion between therapists and users, though therapists reportedly tended to be led by the user’s own assessment of their readiness" >User characteristics…	> Burden to complete treatment - "When therapists discussed the fit of digital treatment for users’ anxiety and/or depression, having time to commit the recommended 3–4 hours per week was often seen as the crucial “make or break” to treatment uptake" >user access to external support (e.g., family encouragement, help with caregiving), practical barriers (e.g., reliable internet access), and lifest…	Therapists from both DMHSs noted that contact with GPs and other third-party health professionals influenced users’ engagement with the DMHS, by establishing users’ service knowledge and expectation.			provide routine care for those appropriate	"Clinic services are provided free of charge and prospective service users can either self-refer or be referred by a health professional. Users first register online (or via telephone) and complete a detailed online screening assessment comprising a range of questionnaires. Upon completing their online assessment, users receive immediate access to their results via an online dashboard. At this po…
Grasa	2023	m-RESIST, a Mobile Therapeutic Intervention for Treatment-Resistant Schizophrenia: Feasibility, Acceptability, and Usability Study	JMIR Formative Research	Grasa, E., Seppälä, J., Alonso-Solis, A., Haapea, M., Isohanni, M., Miettunen, J., Caro Mendivelso, J., Almazan, C., Rubinstein, K., Caspi, A., Unoka, Z., Farkas, K., Usall, J., Ochoa, S., van der Graaf, S., Jewell, C., Triantafillou, A., Stevens, M., Reixach, E., Berdun, J., … Corripio, I. (2023). m-RESIST, a Mobile Therapeutic Intervention for Treatment-Resistant Schizophrenia: Feasibility, Acc…	Spain	"Assess the feasibility, acceptability, and usability of the m-RESIST intervention and the satisfaction among patients with TRS after using this intervention"	Prospective feasibility study	m-RESIST	Mobile App and Wearable	Remote monitoring, computerized intervention	Comprehensive	Leverage remote monitoring and treatment plan through the app	Adults	Adults	Treatment Resistant Schizophrenia	Not Reported	3 months	X	assessed by analyzing patients’ willingness to participate and the rates of dropouts, nonuse, and compliance. For dropouts, the reasons and factors that could have prevented withdrawal were identified			> technical difficulties with the system, mostly related to problems of synchronization and charge in the smartwatch and the mobile phone			> smartwatch, such as the device irritated their skin and that there was lack of choice regarding the type of watch (color, size)
Jiang	2023	Acceptability and feasibility of ecological momentary assessment with augmentation of passive sensor data in young adults at high risk for suicide	Psychiatry Research	Jiang A, Al-Dajani N, King C, Hong V, Koo HJ, Czyz E. Acceptability and feasibility of ecological momentary assessment with augmentation of passive sensor data in young adults at high risk for suicide. Psychiatry Res. 2023;326:115347. doi:10.1016/j.psychres.2023.115347	United States	"Examine the adherence and acceptability of concurrent EMA and passive wearable sensor data collection; (2) Examine baseline (suicide attempt history, depression, hopelessness, agitation, self-efficacy, and emotion dysregulation) and time-varying (suicidal ideation) predictors of adherence to EMA and passive data collection; and (3) characterize self-reported barriers of adherence"	Cohort Study	EMA and Fitbit Device	Mobile App, Wearabe	Remote monitoring, computerized intervention	Comprehensive	Monitor symptoms and adjust treatment accordingly	ages 18–25, who sought psychiatric ED services at a university-affiliated hospital in the midwestern region of the United States.	Young Adults (18-25 years old)	Suicidal Idation	ED Patients	8 weeks	X	For acceptability of EMA and Fitbit device, we provided general descriptives of responses to acceptability-related items assessed at the 2-month follow-up. In addition, for Fitbits, we coded qualitative responses pertaining to barriers to wearing the Fitbit	X	elationships between daily level adherence (EMA and Fitbit) with baseline demographics (age, biological sex, sexual orientation, employment, and student status) and clinical characteristics (depression, hopelessness, agitation, self-efficacy, emotion dysregulation, suicidal ideation, and suicide attempt history), we ran a series of multilevel regression models with random-intercepts and an autore…				> Hopelessness was related to EMA adherence > previous observation suicidal ideation did not predict the extent to which EMAs were completed on the next-day > presence of suicidal ideation on the previous day predicted how much the Fitbit was worn the next-day, such that presence of ideation on the previous day was associated with lower likelihood of next-day Fitbit adherence	> oo busy to answer’ (80%), followed by ‘I didn't see the survey notification in time’ (58.9%), and ‘I was sleeping’ ( < Fitbit was ‘took off for water-related activity’ (45.7%), followed by ‘forgot to wear it’ (39.4%), and ‘took off for other activities (e.g., sleeping, hiking, playing video games)’ (20.2%
Lo	2023	Shifting Mindsets: The Impact of a Patient Portal on Functioning and Recovery in a Mental Health Setting	Canadian Journal of Psychiatry	Lo B, Shin HD, Kemp J, et al. Shifting Mindsets: The Impact of a Patient Portal on Functioning and Recovery in a Mental Health Setting. Can J Psychiatry. 2024;69(3):217-227. doi:10.1177/07067437231197060	Canada	This study aims to understand whether higher use of a patient portal can have an impact on mental health functioning and recovery.	Cohort Study	Patient Portal (Cerner)	Patient Portal	Computerized Intervention	Comprehensive	Use the tool with patients as part of care delivery. To view clinical notes, lab results and complete self assesssments.	Users of a Patient Portal at a hospital	Adults	Mixed mental health diorders	When patients signed up for the portal, they received a pamphlet about the portal including a flyer to the study. Patients could also sign-up for the study on the registration page and patient portal home page.	6 months	X	"participants were invited to complete a 1-hour semistructured virtual interview with a graduate student in health informatics (BL, JK or MM) using a qualitative descriptive approach. Participants were asked to share their experience using the portal, their perceptions on how the portal has impacted their mental health functioning and recovery journey, and challenges that hindered the value and b…	X	"usage data on the mental health patient portal were collected from the back-end platform throughout the 6 months of the study. This includes the duration, frequency and usage of the different functionalities of the portal."				> Accessibility - "view their notes in a comfortable space at home allowed them to review the milestones and overall progress they have achieved. Moreover, access to their own health information via a portal can offer them the possibility to share their health information more easily and openly with other family members (Quote P2)" >Impact - Depends on the care journey and support provided for th…	> Clinician Support - "when the clinician did not use the tool, interested patients may perceive that their clinicians do not support their involvement and engagement in the care" > Expectation Setting - "ability to review information after the encounter provides patients with the opportunity to reflect on their progress and the space to have disagreements with clinicians about their care"
Marshall	2023	Beliefs, attitudes and experiences of virtual overdose monitoring services from the perspectives of people who use substances in Canada: a qualitative study	Journal of Harm Reduction	Marshall T, Viste D, Jones S, et al. Beliefs, attitudes and experiences of virtual overdose monitoring services from the perspectives of people who use substances in Canada: a qualitative study. Harm Reduct J. 2023;20(1):80. Published 2023 Jun 24. doi:10.1186/s12954-023-00807-9	Canada	"To explore the beliefs, values and perceptions of people who use substances (PWUS) around using and accessing virtual overdose monitoring services (VOMS) in Canada."	Qualitative study	National Overdose Response Services (NORS is a peer-lead (i.e., operators have lived/living experience with substance use) telephone hotline that operates Canada-wide.)	Telephone	Telehealth	Comprehensive	"Other digital VOMS, such as the Digital Overdose Response System (DORS), and Lifeguard employ an automated digital timer that must be reset periodically (e.g., every 60 s) by the person using substances [14]. An emergency response plan will be activated if the caller does not manually reset the timer (e.g., due to a decrease or loss of consciousness) [14]."	Callers to the service or app	Adults	Substance Use Disorder	two VOMS (NORS, the Brave app) purposively recruited clients and snowball sampled existing peer networks to identify potentially eligible and interested individuals engaging with VOMS.	Not Reported	X	"A semi-structured interview guide was developed with the research team, VOMS operators and two PWUS. The questions were framed in the context of Proctor’s framework, an implementation science framework for evaluating health programs. This framework was used to ensure the findings would apply to the evaluation and be informative for quality improvement purposes of VOMS."			> Accessibility - "Unreliable access to cellular phones or cellular service may negatively impact uptake of VOMS."				>Accessitiblity - "individual’s geographic distance from SCSs, weather, SCS wait times and convenience of using substances in one’s home/residence may also play a role in VOMS utilization." ... "Concerns about the reliability of emergency response times as potential barriers to uptake"	> Feelings of privacy/confidentiality and convenience may be essential for deciding to use VOMS.	> Fear and anxiety of legal consequences as barriers for uptake > Low public knowledge/awareness about VOMS among many PWUS may also contribute to limited uptake
Nielsen	2023	Views on patient portal use for adolescents in mental health care - a qualitative study	BMC Health Services Research	Nielsen MS, Steinsbekk A, Nøst TH. Views on patient portal use for adolescents in mental health care - a qualitative study. BMC Health Serv Res. 2023;23(1):132. Published 2023 Feb 9. doi:10.1186/s12913-023-09156-6	Norway	"The aim was therefore to explore the views on using patient portals for adolescents in mental health care among persons involved in and/or being affected by the introduction of a patient portal."	Qualitative Study	Patient Portal	Patient Portal	Computerized Interventions, Resources and Applications	Comprehensive	Information and questionnaires are being shared and used	Central Norway who had either worked as healthcare providers in mental health care or been involved in the development and configuration of the new EHR system including the new patient portal	Adults	Mental Health Issues	Central Norway who had either worked as healthcare providers in mental health care or been involved in the development and configuration of the new EHR system including the new patient portal	N/A - Staff Facing	X	"The main questions concerned general views on using patient portals for adolescents in mental health care, views on how or if receiving information about one’s health and health care (e.g., clinical notes in a patient portal) can affect adolescents and their treatment, and views on access to patient portals for parents/guardians and adolescents younger than 16 years of age"							> become an additional tool in the treatment where adolescents can receive information and support between consultations and have a more low-threshold communication with the healthcare providers.	> Ability to control/Expectation Setting - "Most informants thought that the providers should have some opportunity to determine which information should be shared and with whom, but several also requested national guidelines and recommendations from their departments on desired practices and rules."	> Support from leadership - "Most informants who were healthcare providers said that sharing clinical notes was a political goal and something the management was interested in, rather than being something that was initiated or needed by healthcare providers. " > Role of management - "management should also support and allocate time for healthcare providers to explore ways of using the various fea…
Ortiz	2023	Predictors of adherence to electronic self-monitoring in patients with bipolar disorder: a contactless study using Growth Mixture Models	International Journal of Bipolar Research	Ortiz A, Park Y, Gonzalez-Torres C, et al. Predictors of adherence to electronic self-monitoring in patients with bipolar disorder: a contactless study using Growth Mixture Models. Int J Bipolar Disord. 2023;11(1):18. Published 2023 May 17. doi:10.1186/s40345-023-00297-5	Canada	"analyzed adherence to e-monitoring in patients with BD who participated in an ongoing e-monitoring study and evaluated whether demographic and clinical factors would predict adherence."	Cohort Study	Oura Ring	Wearable	Wearable Computing	Comprehensive	remote monitoring	men or women, 18 years or older (with no upper age limit), with a primary diagnosis of BD I or II	Adults	Bipolar Disorder	"Patients referred by their treating psychiatrists were invited to consent using Informed Consent Forms approved by the research ethics boards of their hospital."	229 days average			X	Baseline assessment: "after providing informed consent, participants completed a comprehensive baseline assessment that includes sociodemographic, diagnosis (SCID-5), clinical course, and pharmacotherapy. A psychiatrist administered the Young Mania Rating Scale (YMRS) [35] and the Montgomery-Asberg Depression Rating Scale (MADRS) [36] to assess severity mood symptoms. For this analysis, euthymia …				>Demographic Characteristics - "Daily Surveys: Sex (26/59 women [44.1%] vs. 5/28 [17.9%]; X2 = 5.68, df = 1, p = 0.01); co-morbid psychiatry diagnosis (present: 29/67 [43.3%] vs. absent: 2/20 [10.0%]; X2 = 7.43, df = 1, p = 0.006); and history of psychiatric admissions (present: 21/45 [46.7%] vs. absent: 10/42 [23.8%]; X2 = 4.94, df = 1, p = 0.02). Wearalbe: ex (23/59 women [39.0%] vs. 4/28 [14.3…
Stenbro	2023	"I was Treated by the Program, the Therapist, and Myself": Feasibility of an Internet-Based Treatment Program for Gambling Disorder	Journal of Gambling Studies	Stenbro AW, Moldt S, Eriksen JW, Frostholm L. "I was Treated by the Program, the Therapist, and Myself": Feasibility of an Internet-Based Treatment Program for Gambling Disorder. J Gambl Stud. 2023;39(4):1885-1907. doi:10.1007/s10899-023-10199-x	Denmark	"explored the feasibility of the eight-module therapist-guided internet-based treatment program SpilleFri ("Free from Gambling") for patients with gambling disorder (GD)."	Mixed Methods	SpilleFri	Mobile App	Computerized Interventions, Resources and Applications	Comprehensive	"Patients had a personal therapist assigned who supported them throughout the intervention, guiding them through the modules on a weekly basis by asynchronous written messages via the platform. "	treatment at the Research Clinic for Gambling Disorder (RCGD)	Adults	Gambling Disorder	patients self-referring for treatment at the RCGD in the recruitment period were screened for eligibilit	Not Reported	X	"Open-ended questionnaire items concerning satisfaction with treatment allowed patients to freely express their experience with treatment, prompting patients to describe both things they liked and disliked about the treatment. The answers to these items were thematically analyzed across patients as recurrent themes were identified. Semi-structured interviews were conducted twice per patient inclu…	X	"Measurements also included logged data from the SpilleFri internet treatment program. Contact with the therapist per patient and patient activity in the treatment program (duration, login time, and frequency) were collected both through therapist report in web-based questionnaire and logged data from the treatment program."			> Adminsitrative Burden - Too many questions in the message function - how to go through many responses	> Support from friends and family: Possible to share treatment process and progress with next of kin > Clinical Condition - Loneliness and lack of validation & Insecurities > Support from therapist: The therapist is "the warmth in the program": Validation and digital togetherness - Therapist support can reduce psychological barriers	> Integration into workflows - "Practical benefits associated with flexibility (reduced transport, treatment outside clinic opening hours) means less strain on daily activities" > With the therapist: Asynchronous contact - delay in workflows and responses	> more engaged workflow for clinicians needed - "supportive sessions to be important in retaining patients in treatment – especially in cases of ambivalence, or when patients presented with individual problems alongside the gambling problems demanding individually tailored treatment content"
White	2023	Understanding the Subjective Experience of Long-term Remote Measurement Technology Use for Symptom Tracking in People With Depression: Multisite Longitudinal Qualitative Analysis	JMIR Human Factors	White KM, Dawe-Lane E, Siddi S, et al. Understanding the Subjective Experience of Long-term Remote Measurement Technology Use for Symptom Tracking in People With Depression: Multisite Longitudinal Qualitative Analysis. JMIR Hum Factors. 2023;10:e39479. Published 2023 Jan 26. doi:10.2196/39479	United Kingdom	"Understand the subjective experience of long-term engagement with RMTs using qualitative data collected in a longitudinal study of RMTs for monitoring MDD"	Qualitative Study	RADAR-base system	Mobile App & Wearable	Computerized Interventions, Resources and Applications; Telehealth/Telemedicine	Comprehensive	Used to inform care	Patients from 3 sites	Adults	Depression	King’s College London (London, United Kingdom), Centro de Investigación Biomédica en Red (Barcelona, Spain), and Amsterdam University Medical Centre (Amsterdam, the Netherlands).	24 months	X	"The interviews were semistructured using open-ended questions, designed to elicit discussions around using the study technology in daily life (Multimedia Appendix 1). The content of each topic guide reflected the expected differences between time points."			> Wearability of the Fitbit device - "Several issues associated with the Fitbit strap were reported, including skin irritation, increased sweating, and allergic reactions. Some had briefly chosen to remove the device while experiencing discomfort, whereas others had purchased straps with alternative materials."		> Technical Issues - "reported a range of technological malfunctions that affected their participation in the study. Issues with the study apps were particularly prevalent during the 3-month interviews owing to ongoing technological challenges during the early phases of the study. These included not receiving notifications, apps crashing, apps logging out, and difficulties with rescanning QR code…	> Clinical Condition - "Some also suggested the ability to postpone questionnaires if feeling too low to complete them and the ability to provide contextual information. As early as the 3-month time point, some noted that external factors affecting their mood were not being monitored within the validated mood and self-esteem questionnaires" > Support - "When asked how they might wish to view thei…	> Support from clinician - "Support from the research team was a facilitator to continued engagement with the RMTs. This was primarily practical; at 3 months, the research team provided support on how to use the devices and study apps, which was often imperative to successful enrollment into the study." ... "The need for practical support remained a key theme at 12 months, this time concerning te…	> Guidance for use & support from leadership - "level of technological acceptance of medical professionals influenced participant views on the long-term utility of the data"	> Funding - "lack of funding, resources, and time was perceived as a major roadblock to using RMT data in appointments. This was particularly apparent in the British cohort with regard to the National Health Service. For the data to be monitored and reflected on, new procedures would need to be put in place"
